# Supplementary material for: The impact of deceased donor maintenance on delayed kidney allograft function: A machine learning analysis
Source: PLoS One. 2020 Feb 6;15(2):e0228597. doi: 10.1371/journal.pone.0228597 (PMC7004552; doi:10.1371/journal.pone.0228597)
Supplement: S1 Database — (XLSX) [file pone.0228597.s001.xlsx]

## Sheet: DGF_database
N	IDADE	SEXO	RACA	PESO1	ALTURA1	IMC	ETIOLDRC	DM	TEMPODIAL	DP	PRAI	PRAII	PRA	MM	MMA	MMB	MMDR	DSA	TRANSF	RETX	IDADEDOA	PESODOA	ALTURADOA	IMCDOA	RAÇADOA	HASDOA	DMDOA	PCR	CAUSAOBITO	Cri	Crf	DIURESE	DIURESEKGH	NA	CPK	DVA	DVAALTA	GLIC	Ph	PAS	PAD	PAM	HCV	DCE	DIHDOA	SOLUÇÃO	TIF	TIFmenor21h	TAV
3	68.5452	1	2	60	162	22.9	4	0	11	0	0	0	0	3	1	1	1	0	0	0	51	75	170	26	2	2	0	0	2	1	1.7	1.6	0.89	170	2428	1	0	127	7	109	69	82.3333	0	1	5	1	21.1	0	#NULL!
4	52.5808	1	2	63	165	23.1	2	1	21	0	0	0	0	6	2	2	2	0	0	0	34	55	154	23.2	2	0	0	1	1	0.5	0.7	1.7	1.29	176	#NULL!	0	0	94	7	93	61	71.6667	0	0	7	1	23.6	0	36
7	41.4603	0	2	51	163	19.2	1	0	48	0	0	0	0	5	1	2	2	0	0	0	38	65	158	26	1	0	0	0	2	0.8	0.8	1.8	1.15	175	233	1	0	160	7	105	67	79.6667	0	0	10	1	22.3	0	25
9	76.7616	1	2	75	168	26.6	5	0	14	0	0	0	0	3	1	1	1	0	0	0	25	87	180	26.9	2	0	0	0	3	0.8	3.2	1	0.48	146	16606	1	0	169	7	127	66	86.3333	0	0	1	1	28.6	0	55
10	45.4438	1	2	69	165	25.3	1	0	22	0	0	0	0	3	1	1	1	0	1	0	25	87	180	26.9	2	0	0	0	3	0.8	3.2	1	0.48	146	16606	1	0	169	7	127	66	86.3333	0	0	1	1	24.7	0	32
11	51.8438	1	2	66	160	25.8	5	0	28	0	0	0	0	4	2	2	0	0	0	0	32	75	170	26	2	0	0	0	3	0.8	1.4	2.9	1.61	152	837	1	0	103	7	130	60	83.3333	0	0	1	1	25.5	0	35
14	40.5123	1	2	74	178	23.4	5	0	36	0	2	0	2	3	1	2	0	0	0	0	41	90	170	31.1	2	0	0	0	3	1	1.3	2	0.93	158	267	1	0	338	7	116	83	94	0	0	1	1	30.3	0	35
15	61.6959	1	1	77	175	25.1	4	0	120	0	5.3	2.4	6.8	4	2	2	0	0	1	0	41	90	170	31.1	2	0	0	0	3	1	1.3	2	0.93	158	267	1	0	338	7	116	83	94	0	0	1	1	22.5	0	31
18	66.6493	1	2	66	160	25.8	6	0	41	0	15	0.6	17.5	5	2	1	2	0	0	0	43	60	155	25	2	0	0	0	2	1	1	6.6	4.58	168	9158	1	0	115	7	93	66	75	0	0	0	1	21.8	0	22
19	20.8384	0	1	53.5	162	20.4	3	0	22	0	0	0	0	1	0	1	0	0	1	0	42	74	160	28.9	2	0	0	0	2	0.9	0.6	2.3	1.3	174	44	1	0	189	7	106	51	69.3333	0	0	19	1	27	0	43
21	46.4	0	2	46	149	20.7	1	0	156	0	77.4	39	74.9	4	2	1	1	0	1	1	16	54	150	24	2	0	0	0	3	0.6	0.9	3.1	2.39	179	1009	1	0	187	7	105	69	81	0	0	2	1	22.3	0	62
22	53.6411	0	2	55.5	155	23.1	1	0	24	0	88.1	26.8	93.7	3	0	2	1	1	1	0	14	56	160	21.9	2	0	0	0	3	0.7	1.2	1.8	1.34	170	#NULL!	1	1	170	7	130	80	96.6667	0	0	1	1	27	0	23
25	48.5425	1	2	78.5	169	27.5	5	0	17	0	0	0.2	2.6	2	2	0	0	0	1	0	43	76	160	29.7	2	0	0	0	3	0.9	1.9	1.6	0.88	147	167	1	1	327	7	110	70	83.3333	0	0	8	1	24.1	0	33
26	31.9726	1	2	84	167	30.1	5	0	44	0	0	0	0	3	2	1	0	0	1	0	43	76	160	29.7	2	0	0	0	3	0.9	1.9	1.6	0.88	147	167	1	1	327	7	110	70	83.3333	0	0	8	1	27.5	0	58
29	62.0082	0	2	53	147	24.5	6	0	60	0	0	0	0	2	2	0	0	0	1	0	20	65	165	23.9	2	0	0	1	3	0.8	1.4	1.7	1.09	177	10128	1	0	131	7	80	40	53.3333	0	0	2	1	22.2	0	40
31	36.0438	1	2	62.5	173	20.9	1	0	47	0	8	43.9	50.9	3	1	1	1	1	1	1	37	80	160	31.2	2	0	0	0	3	2.4	2.4	1.1	0.57	144	5537	1	0	133	7	160	90	113.333	0	0	1	1	21.8	0	90
33	55.0685	0	2	39	147	18	1	0	49	0	0	0	0	5	2	2	1	0	1	0	11	35	143	17.1	1	0	0	1	1	1.4	0.9	1.8	2.14	144	1235	1	0	173	7	88	50	62.6667	0	0	0	1	28.3	0	39
34	55.7507	1	2	77	162	29.3	5	0	48	0	66.7	0	73.5	3	2	1	0	1	1	0	60	80	170	27.7	2	2	0	0	2	0.9	1.2	0.8	0.42	144	#NULL!	1	0	130	7	138	81	100	0	1	1	2	22.1	0	66
35	70.1123	1	2	65	162	24.8	2	1	30	0	0	0	0	3	1	2	0	0	0	0	60	80	170	27.7	2	2	0	0	2	0.9	1.2	0.8	0.42	144	#NULL!	1	0	130	7	138	81	100	0	1	1	2	27.3	0	58
36	49.6411	1	2	60.2	160	23.5	6	0	36	0	0	0	0	3	1	2	0	0	1	0	25	90	185	26.3	2	0	0	0	3	1.2	0.9	0.4	0.19	160	5917	1	0	116	7	100	51	67.3333	0	0	5	1	23.8	0	40
37	50.2685	0	2	61.5	153	26.3	5	0	17	0	8.9	0	10.6	3	1	2	0	0	0	0	25	90	185	26.3	2	0	0	0	3	1.2	0.9	0.4	0.19	160	5917	1	0	116	7	100	51	67.3333	0	0	5	1	28.2	0	69
38	22.3068	1	2	70	171	23.9	3	0	19	0	60	0	62.5	3	0	2	1	0	1	0	25	70	171	23.9	2	0	0	1	3	0.6	0.6	0.8	0.48	125	1197	1	0	122	7	120	80	93.3333	0	0	9	1	23.8	0	23
41	22.663	1	2	63.5	165	23.3	3	0	54	0	0	0	0	5	2	2	1	0	1	0	19	80	175	26.1	1	0	0	0	3	1.2	1	2.1	1.09	152	14070	1	0	230	7	123	69	87	0	0	5	2	22.5	0	32
42	35.3753	1	2	94.5	162	36	3	0	46	0	0	0	0	3	1	1	1	0	1	0	53	75	168	26.6	1	0	0	0	3	1	1.2	1.1	0.61	152	3689	1	1	373	7	134	72	92.6667	0	0	2	1	23.8	0	37
43	45.9671	0	2	56	161	21.6	1	0	52	0	0	0	0	4	2	1	1	0	1	0	53	75	168	26.6	1	0	0	0	3	1	1.2	1.1	0.61	152	3689	1	1	373	7	134	72	92.6667	0	0	2	1	27.2	0	65
45	37.6548	0	2	61	151	26.8	3	0	48	0	0	0	0	4	2	2	0	0	0	0	30	90	180	27.8	2	0	0	0	3	0.6	0.7	0.7	0.32	149	268	1	0	165	7	115	76	89	0	0	7	1	24.3	0	49
46	37.0055	1	2	94	171	32.1	5	0	8	0	0	0	0	1	1	0	0	0	0	0	23	90	170	31.1	2	0	0	0	3	1.1	1	0.3	0.14	140	425	1	0	133	7	100	60	73.3333	0	0	2	1	23.2	0	50
47	28.2603	1	3	60.8	168	21.5	4	0	30	0	0	0	0	3	2	1	0	0	0	0	23	90	170	31.1	2	0	0	0	3	1.1	1	0.3	0.14	140	425	1	0	133	7	100	60	73.3333	0	0	2	1	26.1	0	34
52	28.5973	0	2	48	156	19.7	3	0	7	0	98	96	98	3	1	1	1	0	0	0	18	65	155	27.1	2	0	0	0	3	1.2	1.5	5	3.21	138	1196	0	0	161	7	82	53	62.6667	0	0	1	1	22.2	0	40
58	59.9014	1	2	59.5	160	23.2	5	0	23	0	0	0	0	1	0	1	0	0	0	0	39	62	165	22.8	3	0	0	0	3	1.4	1.7	1.8	1.21	170	3897	1	1	277	7	130	100	110	0	0	1	1	25.2	0	32
59	34.6986	1	2	56	167	20.1	3	0	4	0	0	20.7	21.5	4	2	2	0	0	0	0	48	80	170	27.7	2	0	0	0	3	1.1	1.7	3.2	1.67	148	834	1	0	140	7	110	50	70	0	0	1	1	21.6	0	29
62	16.2356	1	2	68	170	23.5	6	0	5	0	0	0	0	4	1	1	2	0	1	0	7	25	127	15.5	2	0	0	0	3	0.5	0.6	3.3	5.5	169	992	1	0	334	7	102	68	79.3333	0	0	0	1	23.2	0	55
63	31.0877	0	2	45	159	17.8	4	0	118	0	0	0	0	5	1	2	2	0	1	0	7	25	127	15.5	2	0	0	0	3	0.5	0.6	3.3	5.5	169	992	1	0	334	7	102	68	79.3333	0	0	0	1	22.4	0	36
64	35.3507	1	2	70	176	22.6	3	0	19	0	0	0	0	4	1	2	1	0	0	0	26	68	155	28.3	2	0	0	0	3	0.7	0.9	3.7	2.27	200	721	1	0	341	7	111	73	85.6667	0	0	6	1	27.4	0	30
65	72.2137	1	2	68.7	170	23.8	2	1	36	0	0	0	0	5	2	2	1	0	0	0	26	68	155	28.3	2	0	0	0	3	0.7	0.9	3.7	2.27	200	721	1	0	341	7	111	73	85.6667	0	0	6	1	21.5	0	35
69	26.0904	1	2	59	166	21.4	1	0	60	0	0	0	0	5	2	2	1	0	1	0	5	20	116	14.9	2	0	0	1	1	0.8	0.6	2.4	5	160	772	0	0	138	7	117	56	76.3333	0	0	7	1	27.4	0	37
73	42.3699	0	2	38.5	147	17.8	3	0	32	0	0	0	0	4	2	1	1	0	0	0	23	90	170	31.1	2	0	0	0	3	1.3	2.3	0.9	0.42	165	3357	1	0	91	7	100	58	72	0	0	7	1	21.8	0	23
74	20.4301	1	2	42	163	15.8	3	0	58	0	0	0	0	4	2	2	0	0	1	0	37	75	175	24.5	2	0	0	0	2	1.1	0.9	1.2	0.67	162	#NULL!	1	0	129	7	120	80	93.3333	0	0	5	1	21.5	0	59
76	76.5699	0	2	49	153	20.9	2	1	22	0	0	0	0	3	2	1	0	0	0	0	29	55	160	21.5	2	0	0	0	1	0.9	1.2	0.8	0.61	185	792	1	0	345	7	100	69	79.3333	0	0	8	1	22.2	0	24
77	41.9918	1	2	69	170	23.9	5	0	21	0	10	0	10.4	2	1	1	0	0	1	0	34	69	170	23.9	1	0	0	0	3	0.9	1.6	0.7	0.42	153	10146	1	0	309	7	120	70	86.6667	0	0	4	1	22.3	0	30
80	24.9863	0	2	30	137	16	1	0	45	0	0	0	0	4	2	1	1	0	0	0	8	25	130	14.8	2	0	0	0	3	0.5	0.9	4.2	7	169	142	1	0	227	7	112	60	77.3333	0	0	1	2	21.4	0	30
83	31.2986	0	2	42	147	19.4	3	0	11	0	0	0	0	4	2	1	1	0	1	0	7	33	133	18.7	1	0	0	0	2	0.9	0.7	2.5	3.16	174	470	1	0	193	7	109	55	73	0	0	3	1	31.6	0	39
84	20.7151	0	2	45	150	20	3	0	16	0	0	0	0	5	2	2	1	0	1	0	47	57	150	25.3	2	0	0	0	3	0.8	0.8	1.5	1.1	154	2161	1	0	225	7	101	60	73.6667	0	0	1	1	23.6	0	39
85	60.1397	1	2	58	164	21.6	1	0	27	0	78.4	0.2	82.4	3	0	1	2	0	1	1	45	60	158	24	2	0	0	0	2	1	0.8	4.2	2.92	164	97	1	1	289	7	115	65	81.6667	0	0	9	1	22.7	0	43
86	24.6466	0	2	39	152	16.9	3	0	35	0	0	0	0	3	1	1	1	0	1	0	40	65	168	23	2	0	0	0	2	0.8	0.7	1.2	0.77	153	43	1	0	406	7	160	70	100	0	0	10	1	22.4	0	37
88	57.4164	1	2	66	171	22.6	4	0	28	0	20.4	0	26.9	1	0	1	0	0	0	0	47	60	160	23.4	2	0	0	0	3	0.8	1.2	2.4	1.67	156	3062	1	0	161	7	110	80	90	0	0	0	1	28.8	0	25
91	28.9644	0	2	42.4	146	19.9	3	0	84	0	0	0	0	4	2	2	0	0	1	0	17	55	160	21.5	2	0	0	0	3	0.5	0.5	1.1	0.83	155	953	1	0	127	7	93	67	75.6667	0	0	1	1	24.9	0	48
93	72.9534	1	2	82.5	178	26	6	0	41	0	0	0	0	4	2	2	0	1	1	0	53	85	165	31.2	2	1	0	0	2	0.7	0.6	1	0.49	160	#NULL!	1	0	303	7	113	68	83	0	1	9	2	22.2	0	40
95	22.989	0	2	51	157	20.7	1	0	23	0	0	0	0	1	1	0	0	0	1	0	22	55	150	24.4	2	0	0	0	3	0.5	0.8	4.7	3.56	159	146	1	1	220	7	94	48	63.3333	0	0	2	1	25.2	0	35
96	59.8411	0	2	74	162	28.2	1	0	19	0	0	76.4	74.8	2	1	1	0	0	1	0	25	65	155	27.1	2	0	0	0	3	0.6	0.7	1.6	1.03	142	167	1	0	179	7	120	76	90.6667	0	0	7	1	26.9	0	55
98	28.9726	0	2	49	153	20.9	2	1	15	0	0	0	0	4	2	1	1	0	1	0	34	65	175	21.2	2	0	0	1	2	0.8	0.7	0.4	0.26	155	#NULL!	1	1	132	7	130	67	88	0	0	4	1	23.6	0	77
99	59.2603	1	2	64	163	24.1	2	1	59	0	0	0	0	4	2	2	0	0	1	0	25	60	160	23.4	2	0	0	0	2	0.3	0.4	1.7	1.18	148	759	1	0	114	7	104	49	67.3333	0	0	1	1	26.8	0	37
100	24.2082	0	2	58	164	21.6	3	0	77	0	0	0	0	4	2	1	1	0	0	0	15	55	150	24.4	2	0	0	0	3	1.3	0.9	1.5	1.14	143	1780	1	0	290	7.37	100	70	80	0	0	0	1	25.9	0	29
101	67.9288	0	2	77	161	29.7	3	0	4	0	0	0	0	5	1	2	2	0	1	0	21	65	170	22.5	2	0	0	0	3	1.2	1.6	2.2	1.41	154	2608	1	1	91	7.39	128	85	99.3333	0	0	2	1	22.2	0	45
103	38.2521	1	3	106	187	30.3	1	0	108	0	0	0	0	5	1	2	2	0	0	0	29	65	165	23.9	2	0	0	0	3	0.9	1.1	2.5	1.6	169	637	1	0	135	7.14	124	79	94	0	0	2	1	25.2	0	40
105	48.4712	0	2	57	156	23.4	3	0	9	0	68.1	72	93.9	2	1	0	1	1	1	1	27	100	185	29.2	2	0	0	0	3	2	1	1	0.42	143	607	1	0	133	7.41	152	94	113.333	0	0	5	1	26.8	0	51
107	30.8712	0	1	51	160	19.9	1	0	21	0	82.4	23.2	91.6	1	0	1	0	0	1	1	25	75	170	26	3	0	0	0	3	0.7	1	1.6	0.89	153	701	1	0	266	7.47	110	70	83.3333	0	0	6	1	21.1	0	45
110	48.4137	1	2	69	168	24.4	1	0	29	0	32.2	3.9	6.1	3	1	1	1	1	1	0	32	65	160	25.4	2	0	0	0	3	1.6	0.9	2.6	1.67	160	681	1	0	179	7.43	112	88	96	0	0	8	1	21.6	0	35
111	22.7781	1	2	69	177	22	3	0	20	0	0	0	0	3	1	1	1	0	1	0	32	65	160	25.4	2	0	0	0	3	1.6	0.9	2.6	1.67	160	681	1	0	179	7.43	112	88	96	0	0	8	1	22.2	0	50
115	59.7205	1	2	69	158	27.6	2	1	48	0	0	0	0	4	1	2	1	0	1	0	37	90	170	31.1	2	1	0	0	3	1	2.3	1.9	0.88	157	1172	1	1	156	7.4	137	97	110.333	0	0	2	1	22	0	35
122	27.0356	1	2	73	173	24.4	1	0	17	0	0	0	0	4	2	2	0	0	1	0	23	90	175	29.4	2	0	0	0	3	2.5	2.5	0.8	0.37	146	13352	1	1	200	7.06	111	49	69.6667	0	0	2	1	21.9	0	26
123	58.2986	1	2	86	165	31.6	2	1	35	0	31	0	14.4	6	2	2	2	0	1	0	21	100	185	29.2	2	0	0	0	3	1.6	1.1	2	0.83	159	11267	1	0	196	7.42	111	60	77	0	0	3	1	25.2	0	48
124	55.2356	1	2	60	158	24	5	0	43	0	17	11.9	11.9	4	2	2	0	1	1	0	19	80	175	26.1	2	0	0	0	3	0.8	2.3	1.4	0.73	180	1991	1	1	327	7.35	100	60	73.3333	0	0	5	1	26.4	0	21
125	51.1562	1	2	67	165	24.6	2	1	19	0	0	0	0	3	1	2	0	0	1	0	19	80	175	26.1	2	0	0	0	3	0.8	2.3	1.4	0.73	180	1991	1	1	327	7.35	100	60	73.3333	0	0	5	1	26.9	0	53
126	51.0548	1	3	57	155	23.7	2	1	27	0	9.4	0	9.4	4	1	1	2	0	0	0	33	80	170	27.7	2	0	0	0	3	1.1	2.6	1	0.52	166	393	1	0	166	7.23	120	80	93.3333	0	0	2	1	26.1	0	50
127	53.2767	0	2	77	160	30.1	2	1	38	0	10	0	11.5	5	2	1	2	0	1	0	33	80	170	27.7	2	0	0	0	3	1.1	2.6	1	0.52	166	393	1	0	166	7.23	120	80	93.3333	0	0	2	1	26.7	0	25
128	52.126	0	2	70	159	27.7	2	1	96	0	12	0	13.3	3	1	1	1	0	1	0	23	85	170	29.4	1	0	0	0	3	1.3	0.8	1	0.49	147	#NULL!	1	0	173	7.36	116	65	82	0	0	1	1	21.2	0	27
130	21.1151	1	2	52	163	19.6	1	0	17	0	0	0	0	4	1	1	2	0	1	0	25	60	180	18.5	2	0	0	0	3	1	1.3	3.4	2.36	187	310	1	0	127	7.24	110	60	76.6667	0	0	24	1	21	0	32
131	53.3973	0	2	75	157	30.4	3	0	18	0	0	0	0	5	1	2	2	0	0	0	51	75	160	29.3	3	0	0	1	2	0.9	3.3	0.3	0.17	169	126	1	1	317	7.2	89	52	64.3333	0	1	19	1	22.7	0	21
132	54.7178	1	2	94	172	31.8	4	1	35	0	20	0	18.4	4	2	1	1	0	0	0	18	65	170	22.5	2	0	0	0	3	0.7	0.8	2.1	1.35	160	612	1	0	194	7.36	109	76	87	0	0	0	1	23.6	0	43
133	72.0301	1	2	51	167	18.3	5	0	81	0	4.8	0.4	5	5	2	2	1	0	1	0	18	65	170	22.5	2	0	0	0	3	0.7	0.8	2.1	1.35	160	612	1	0	194	7.36	109	76	87	0	0	0	1	23	0	30
134	33.0493	1	2	73	168	25.9	3	0	26	0	0	0	0	4	2	2	0	0	0	0	25	68	165	25	2	0	0	0	3	1.3	1	0.6	0.37	157	1207	1	0	162	7.33	130	70	90	0	0	2	1	21.2	0	30
135	57.8247	0	2	57	155	23.7	5	0	105	0	0	0	0	6	2	2	2	0	1	0	50	60	165	22	2	0	0	0	2	0.6	1.5	1	0.69	141	1891	1	1	150	7.19	92	53	66	0	0	7	1	21.9	0	28
138	55.1726	1	2	65	165	23.9	5	0	24	0	0	0	0	2	1	0	1	0	1	0	22	90	183	26.9	2	0	0	0	3	1.2	1.3	3.1	1.44	171	420	1	0	226	7.42	100	63	75.3333	0	0	1	1	24.2	0	43
140	47.6137	1	2	69	160	27	5	0	25	0	0	0	0	3	0	2	1	0	1	0	39	59	165	21.7	2	0	0	0	3	0.6	2.2	1.5	1.06	155	#NULL!	1	0	243	#NULL!	130	90	103.333	0	0	5	3	21	0	36
141	17.8932	0	2	24	142	11.9	6	0	8	0	0	0	0	5	2	2	1	0	1	0	6	22	133	12.4	1	0	0	0	3	0.4	0.4	5.2	9.85	160	291	1	0	245	7.47	83	55	64.3333	0	0	5	1	23.7	0	27
144	59.2384	0	2	57	156	23.4	1	0	21	0	30.6	0.3	34.8	2	1	0	1	0	1	0	18	80	175	26.1	2	0	0	0	3	0.7	1	1	0.52	169	3317	1	1	341	7.34	130	80	96.6667	0	0	9	1	25	0	44
145	60.2137	1	2	63	163	23.7	2	1	84	0	0	0	0	5	2	2	1	0	1	0	34	80	175	26.1	1	0	0	0	3	1	1	0.6	0.31	156	1379	1	0	171	7.32	130	80	96.6667	0	0	5	1	27.8	0	36
146	50.1425	1	2	54	157	21.9	1	0	144	0	0	0	0	5	2	2	1	0	1	0	34	80	165	29.4	1	0	0	0	3	1	1	0.6	0.31	156	1379	1	0	171	7.32	130	80	96.6667	0	0	5	1	31.2	0	39
147	68.3973	1	1	62	170	21.5	5	0	14	0	0	0	0	3	1	1	1	0	0	0	42	75	170	26	2	1	1	0	2	2.2	1	1.1	0.61	179	94	1	0	291	7.43	107	67	80.3333	0	0	2	1	23.3	0	33
149	63.8932	1	2	81	165	29.8	1	0	32	0	0	0	0	1	1	0	0	0	0	0	58	55	150	24.4	2	0	0	1	3	0.9	1.2	1.3	0.98	149	499	1	1	233	7.35	126	80	95.3333	0	0	1	1	29.4	0	48
150	47.3178	1	2	79	180	24.4	3	0	23	0	0	0	0	1	1	0	1	0	0	0	32	76	182	22.9	3	0	0	0	3	0.7	0.9	1.8	0.99	178	#NULL!	1	0	171	7.33	130	60	83.3333	0	0	1	1	29	0	42
153	25.1644	0	2	49	150	21.8	2	1	28	0	90.2	0	97.8	6	2	2	2	0	1	0	27	65	153	27.8	2	0	0	0	3	0.8	0.9	1	0.64	162	1397	1	1	294	7.19	150	100	116.667	0	0	4	1	22.5	0	43
154	44.1808	1	3	54	163	20.3	7	0	36	0	0	0	0	6	2	2	2	0	1	1	21	76	170	26.3	2	0	0	0	3	0.9	0.9	1.7	0.93	150	55	1	0	197	7.43	141	70	93.6667	0	0	8	1	22.9	0	45
155	40.7151	0	2	58	168	20.5	3	0	23	0	0	0	0	5	2	2	1	0	1	0	44	68	160	26.6	2	1	0	0	2	1.6	3.6	1.2	0.74	164	#NULL!	1	1	127	7.26	111	68	82.3333	0	0	5	1	22	0	50
157	44.9808	1	3	59	157	23.9	1	0	31	0	0	0	0	4	2	1	1	0	0	0	38	80	175	26.1	2	0	0	0	2	0.5	1.2	1	0.52	174	#NULL!	1	0	158	7.35	90	57	68	0	0	1	1	24.8	0	25
159	39.9425	1	2	80	172	27	3	0	39	0	5.6	0	16.6	4	1	2	1	0	0	0	29	55	155	22.9	2	0	0	0	3	0.4	0.5	4.6	3.48	165	526	1	0	167	7.46	99	72	81	0	0	4	1	28.2	0	38
161	47.2521	1	2	56	159	22.2	1	0	31	0	7.2	0	8.5	4	1	2	1	0	1	0	44	75	175	24.5	2	0	0	0	3	1	1	2.5	1.39	149	424	1	1	151	7.29	102	70	80.6667	0	0	1	1	26.1	0	45
162	65.2575	0	1	62	157	25.2	2	1	4	0	0	0	0	4	1	1	2	0	1	1	34	75	165	27.5	1	0	0	0	3	1	0.9	1.3	0.72	160	1233	1	1	224	7.34	110	70	83.3333	0	0	1	2	26.3	0	40
163	50.811	1	2	80	164	29.7	5	0	27	0	0	0	0	1	0	1	0	0	1	0	34	75	165	27.5	1	0	0	0	3	1	0.9	1.3	0.72	160	1233	1	1	224	7.34	110	70	83.3333	0	0	1	2	22	0	39
164	39.8411	0	2	62	153	26.5	1	0	44	0	0	0	0	4	2	1	1	0	1	0	26	70	161	27	2	0	0	0	3	1.1	1.7	2.1	1.25	159	6252	1	1	147	7.35	131	80	97	0	0	2	1	22.4	0	51
166	28.2795	1	2	80	168	28.3	1	0	18	0	0	0	0	4	1	2	1	0	0	0	28	70	170	24.2	1	0	0	0	3	0.8	0.8	1.2	0.71	147	#NULL!	1	1	178	7.34	140	80	100	0	0	1	1	22.2	0	33
167	24.0767	1	2	86	172	29.1	3	0	48	0	0	0	0	2	1	0	1	0	1	0	46	70	150	31.1	2	0	0	0	3	0.7	1	1.3	0.77	139	357	0	0	129	7.43	124	70	88	0	0	1	1	26.6	0	30
168	42.8603	1	2	68	167	24.4	6	0	60	0	0	0.3	0.3	4	2	1	1	0	0	0	46	70	150	31.1	2	0	0	0	3	0.7	1	1.3	0.77	139	357	0	0	129	7.43	124	70	88	0	0	1	1	22.9	0	43
169	29.9945	0	2	58	154	24.5	5	0	5	0	9	36	46.8	4	2	1	2	0	0	0	51	65	162	24.8	2	0	0	0	3	0.6	1.4	2.9	1.86	181	#NULL!	1	0	118	7.31	110	60	76.6667	0	0	2	2	23.8	0	28
171	61.411	0	2	79	152	34.2	3	0	76	0	0	35.9	33.6	5	1	2	2	0	0	0	55	60	162	22.9	2	1	0	0	2	0.4	0.3	1.9	1.32	165	63	1	1	330	7.35	103	64	77	0	1	10	1	23.3	0	53
173	68.926	0	2	63	157	25.6	5	0	42	0	0	0	0	4	1	2	1	0	1	0	53	75	180	23.1	2	1	0	1	2	1.1	1.1	1.1	0.61	158	284	1	0	220	7.29	84	51	62	0	1	2	1	29.7	0	23
175	37.9644	0	2	44	160	17.2	5	0	72	0	0	37.3	59	4	2	2	0	0	0	0	4	20	115	15.1	2	0	0	0	3	0.4	0.5	2.2	4.58	177	#NULL!	1	1	594	7.24	90	60	70	0	0	6	1	29	0	45
176	40.2356	0	2	81	162	30.9	7	0	60	0	43.3	26.2	58.4	3	2	1	0	0	1	1	44	75	165	27.5	2	0	0	0	3	1.5	1.5	1.3	0.72	165	19528	1	0	280	7.22	153	81	105	0	0	1	1	22.1	0	31
178	59.6767	0	2	46	157	18.7	1	0	20	0	0	0	0	3	2	1	0	0	0	0	30	75	176	24.2	2	0	0	0	3	0.5	1.2	1.4	0.78	148	237	1	0	195	7.47	125	80	95	0	0	12	1	27	0	23
179	30.7178	1	2	63.5	165	23.3	1	0	23	0	0	0	0	5	2	2	1	0	1	0	18	95	180	29.3	2	0	0	0	3	1.1	0.5	0.7	0.31	156	1002	1	0	103	7.27	100	70	80	0	0	2	1	22.2	0	37
184	56.8411	0	2	78	156	32.1	2	1	37	0	0	0	0	3	2	1	0	0	1	0	29	57	167	20.4	2	0	0	0	2	0.9	1.1	2.5	1.83	149	#NULL!	1	0	140	7.49	110	69	82.6667	0	0	1	1	23.5	0	50
187	31.7178	1	2	72	180	22.2	1	0	21	0	0	0	0	4	1	2	1	0	0	0	26	75	170	26	2	0	0	0	3	2.2	1.5	1.2	0.67	146	3874	1	1	115	7.19	115	51	72.3333	0	0	1	1	29	0	37
189	39.7397	1	2	60	165	22	1	0	81	0	0	0	0	3	2	0	1	0	1	0	46	55	155	22.9	2	2	0	0	2	0.5	0.9	2.3	1.74	172	239	1	0	223	7.3	98	70	79.3333	0	0	1	1	21.8	0	27
190	29.4658	0	2	64	155	26.6	1	0	20	0	47	28	25.9	4	1	2	1	1	1	0	37	70	160	27.3	2	0	0	0	3	1.2	1.3	0.6	0.36	145	3143	1	0	125	7.24	110	70	83.3333	0	0	1	1	26.5	0	28
192	43.2712	0	2	62	153	26.5	7	0	14	0	68.5	0	36.6	2	1	2	0	0	1	0	40	70	170	24.2	2	0	0	0	2	0.8	1	2.3	1.37	201	#NULL!	0	0	161	7.44	153	76	101.667	0	0	18	1	25.2	0	31
193	31.9151	1	2	72	166	26.1	4	0	33	0	0	0	0	3	1	2	0	0	0	0	40	70	170	24.2	2	0	0	0	2	0.8	1	2.3	1.37	201	#NULL!	0	0	161	7.44	153	76	101.667	0	0	18	1	28.2	0	34
194	32.1616	0	2	50	160	19.5	3	0	19	0	0	0	0	2	1	1	0	0	0	0	23	70	170	24.2	2	0	0	0	3	1	0.6	1.7	1.01	132	147	1	0	72	7.34	126	57	80	0	0	10	1	25	0	47
196	36.3644	0	2	58	150	25.8	1	0	17	0	0	0	0	2	1	1	0	0	0	0	36	63	150	28	3	0	0	0	3	0.5	1.1	1.4	0.93	208	822	1	1	252	7.4	113	49	70.3333	0	0	8	1	21.9	0	55
197	71.6986	1	2	82	160	32	2	1	12	0	0	0	0	5	2	2	1	0	0	0	26	75	180	23.1	1	0	0	0	2	0.9	1.8	0.9	0.5	155	1817	1	0	122	7.26	138	91	106.667	0	0	4	1	27.2	0	60
199	31.1123	1	2	53	170	18.3	3	0	122	0	25.9	3.9	31.6	0	0	0	0	0	0	0	41	65	160	25.4	2	0	0	0	2	0.9	0.7	0.6	0.38	156	201	1	1	246	7.26	96	49	64.6667	0	0	9	1	27.2	0	27
200	55.8575	1	3	48	154	20.2	1	0	48	0	87	88	92.2	0	0	0	0	1	1	1	41	65	160	25.4	2	0	0	0	2	0.9	0.7	0.6	0.38	156	201	1	1	246	7.26	96	49	64.6667	0	0	9	1	22.2	0	29
203	60.8356	1	1	59	160	23	2	1	28	0	0	0	0	2	1	0	1	0	1	0	42	52	159	20.6	2	1	0	0	2	1	0.7	1	0.8	191	82	1	0	188	7.44	92	59	70	0	0	9	1	22.2	0	26
204	31.0712	1	3	52	145	24.7	1	0	26	0	0	0	0	3	2	0	1	0	0	0	42	52	159	20.6	2	1	0	0	2	1	0.7	1	0.8	191	82	1	0	188	7.44	92	59	70	0	0	9	1	22	0	33
205	51.4904	0	2	46	151	20.2	1	0	47	0	0	0	0	4	2	1	1	0	1	0	59	75	170	26	2	2	0	0	2	0.8	1.2	1.1	0.61	174	838	1	0	110	7.46	168	80	109.333	0	1	1	1	22.5	0	38
208	37.9781	1	3	75	165	27.5	3	0	36	0	62	23.9	45.2	4	2	1	1	0	1	1	42	80	170	27.7	2	0	0	0	3	0.9	1.5	2.2	1.15	161	1468	1	0	165	7.34	75	42	53	0	0	8	2	25.1	0	47
210	55.0767	1	2	63	170	21.8	1	0	17	0	0	0	0	3	0	2	1	0	0	0	46	85	170	29.4	2	0	0	0	3	3.1	1.6	2.2	1.08	159	5058	1	0	205	7.47	124	62	82.6667	0	0	2	2	21.4	0	32
211	35.7534	1	2	59	166	21.4	5	0	65	0	0	0	0	3	2	1	0	0	1	0	30	80	178	25.2	2	0	0	1	1	0.7	1.1	1.9	0.99	174	956	1	0	325	7.38	165	114	131	0	0	8	1	21.3	0	32
212	56.7562	1	1	79	173	26.4	4	0	17	0	0	0	0	2	1	1	0	0	0	0	30	80	178	25.2	2	0	0	1	1	0.7	1.1	1.9	0.99	174	956	1	0	325	7.38	165	114	131	0	0	8	1	26	0	38
216	34.7644	1	2	66	170	22.8	1	0	9	0	0	0	0	4	2	1	1	0	0	0	49	80	170	27.7	2	0	0	0	3	2	1.6	2.2	1.15	159	13161	1	0	240	7.27	87	57	67	0	0	2	1	23.6	0	35
221	39.5205	1	2	76	169	26.6	1	0	211	0	9.3	0	9.4	2	2	0	0	0	1	0	23	65	165	23.9	3	0	0	0	3	0.9	0.8	1.3	0.83	164	1208	1	0	176	7.33	120	80	93.3333	0	0	1	1	22.6	0	39
222	48.737	0	2	68	165	25	3	0	45	0	0	0	0	5	2	1	2	0	1	0	27	115	185	33.6	2	0	0	0	3	1.9	1.1	1.7	0.62	155	1860	1	0	163	7.33	132	80	97.3333	0	0	1	1	26	0	40
225	23.4384	0	2	50	150	22.2	1	0	12	0	0	0	0	6	2	2	2	0	0	0	35	80	170	27.7	2	0	0	0	3	1.2	1.2	3.6	1.88	150	3399	1	0	167	7.2	120	70	86.6667	0	0	1	1	25.7	0	29
228	60.0192	0	1	39	136	21.2	1	0	36	0	0	0	0	5	2	1	2	0	1	0	2	13	86	17.6	2	0	0	1	1	1	1	1.5	4.81	137	#NULL!	1	0	110	7.27	129	69	89	0	0	8	1	21.7	0	30
230	42.274	0	2	53	156	21.8	1	0	21	0	0	0	0	1	0	1	0	0	0	0	28	75	165	27.5	1	0	0	0	3	0.9	0.8	0.9	0.5	181	2720	1	0	175	7.3	115	63	80.3333	0	0	3	2	24.9	0	26
233	33.1644	1	2	65	162	24.8	1	0	63	0	0	0	0	2	1	1	0	0	1	0	29	90	180	27.8	2	0	0	1	3	0.9	1.2	0.7	0.32	151	190	1	1	156	7.35	141	86	104.333	0	0	2	2	22.5	0	30
235	48.0904	0	2	72	161	28	6	0	36	0	93.4	0	97.7	3	1	1	1	1	0	0	49	70	160	27.3	1	1	0	0	2	0.9	0.6	1.4	0.83	151	#NULL!	1	0	123	7.31	104	65	78	0	0	8	1	22.2	0	33
236	38.8603	1	2	90	183	26.9	2	1	8	0	0	0	0	2	1	1	0	0	1	0	49	75	170	26	2	0	0	0	3	0.6	1.1	1.2	0.67	149	86	1	0	160	7.34	114	59	77.3333	0	0	1	1	23.1	0	41
237	67.4384	1	1	82	176	26.5	2	1	59	0	0	0	0	3	2	1	0	0	1	0	38	65	165	23.9	2	0	0	0	3	0.6	0.7	3.7	2.37	164	347	1	0	417	7.34	112	65	80.6667	0	0	2	1	22.9	0	26
239	52.4712	0	2	57	169	20	4	0	64	0	0	0	0	3	1	1	0	0	1	0	46	110	180	34	2	0	0	0	3	2	1.6	2.1	0.8	154	18610	1	0	114	7.28	99	51	67	0	0	2	2	25.4	0	43
240	37.5781	1	2	49	147	22.8	3	0	83	0	0	0.4	0.4	4	2	2	0	0	1	1	41	67	176	21.6	2	0	0	0	3	0.8	0.7	3	1.87	152	82	1	0	82	7.41	96	59	71.3333	0	0	10	2	21.8	0	30
245	52.2466	0	2	56	145	26.9	1	0	180	0	0	0	0	4	1	1	2	0	1	0	33	80	178	25.2	2	0	0	0	3	0.7	0.8	3.9	2.03	153	1021	1	0	151	7.39	150	100	116.667	0	0	5	2	22.2	0	44
246	19.263	1	3	68	178	21.5	3	0	17	0	0	0	0	4	1	2	1	0	0	0	26	80	170	27.7	1	0	0	0	3	1.3	0.6	3.3	1.72	151	202	1	1	196	7.42	112	78	89.3333	0	0	7	4	28.5	0	41
249	17.8548	0	2	44	154	18.8	1	0	20	0	0	0	0	5	2	1	2	0	1	0	14	65	165	23.9	2	0	0	1	3	0.9	0.9	2.8	1.79	162	1410	1	0	116	7.21	113	70	84.3333	0	0	1	2	24.4	0	41
250	18.1918	1	2	48	166	17.4	1	0	9	0	13.3	0	16.5	5	2	2	1	0	1	0	15	70	170	24.2	2	0	0	0	3	0.8	1.1	3.7	2.2	156	880	1	0	299	7.32	126	71	89.3333	0	0	2	2	25.7	0	53
251	53.9342	1	2	70	165	25.7	3	0	10	0	0	0	0	3	2	1	0	0	0	0	43	85	170	29.4	2	0	0	0	3	0.7	0.8	3.2	1.57	160	337	1	0	234	7.4	139	80	99.6667	0	0	7	1	26.6	0	42
252	75.1589	1	1	67	158	26.8	1	0	60	0	74.1	0.5	82.5	3	1	2	0	1	1	1	43	85	170	29.4	2	0	0	0	3	0.7	0.8	3.2	1.57	160	337	1	0	234	7.4	139	80	99.6667	0	0	7	1	21.4	0	35
254	42.4603	1	2	48	160	18.8	3	0	305	0	0	0	0	3	1	2	0	0	1	0	33	70	165	25.7	2	0	0	1	1	1.2	0.6	2	1.19	158	1408	1	0	222	7.46	139	82	101	0	0	8	1	25.2	0	34
263	64.5233	1	2	85	162	32.4	4	0	55	0	0	0	0	2	0	1	1	0	0	0	22	70	170	24.2	2	0	0	0	3	0.6	0.6	2.5	1.49	156	112	1	0	131	7.38	121	60	80.3333	0	0	13	1	29.2	0	29
264	28.2219	0	1	67	155	27.9	3	0	12	0	0	0	0	5	2	2	1	0	0	0	22	70	170	24.2	2	0	0	0	3	0.6	0.6	2.5	1.49	156	112	1	0	131	7.38	121	60	80.3333	0	0	13	1	23.9	0	43
265	30.737	1	2	36	148	16.4	1	0	120	0	0	0	0	3	0	0	1	0	1	0	21	55	155	22.9	3	0	0	0	3	1.2	1.2	3.1	2.35	153	439	1	1	164	7.42	128	60	82.6667	0	0	2	1	25.4	0	35
266	37.1726	1	2	71	172	24	1	0	59	0	0	0	0	2	0	2	0	0	0	0	21	55	155	22.9	3	0	0	0	3	1.2	1.2	3.1	2.35	153	439	1	1	164	7.42	128	60	82.6667	0	0	2	1	24.4	0	50
269	30.6	1	2	72	171	24.8	4	0	28	0	0	0	0	5	2	2	1	0	1	0	23	70	175	22.9	2	0	1	0	3	1.1	0.7	3.6	2.14	153	7717	1	1	145	7.35	128	84	98.6667	0	0	2	1	21.4	0	46
271	17.1068	1	2	36	145	16.9	6	0	50	0	0	0	0	5	1	2	2	0	1	0	18	58	157	23.5	2	0	0	0	3	1.6	1.3	1.1	0.79	150	3088	1	1	104	7.34	90	60	70	0	0	5	2	23.8	0	27
272	24.5945	1	2	56	175	18.3	3	0	23	0	0	0	0	3	1	1	1	0	0	0	21	75	180	23.1	2	0	0	0	3	1.4	1.4	2	1.11	156	820	1	1	156	7.45	90	50	63.3333	0	0	2	2	26	0	25
278	57.5753	1	1	58	164	21.8	7	0	44	0	0	0	0	3	1	2	0	0	0	0	52	74	160	28.9	2	1	0	0	2	0.6	0.7	1.2	0.68	160	281	1	1	278	#NULL!	131	63	85.6667	0	1	4	1	24.2	0	23
280	64.0767	1	2	76	164	28.3	2	1	29	0	0	0	0	5	2	2	1	0	1	0	19	70	165	25.7	2	0	0	0	3	1	1.2	0.8	0.48	151	5995	1	0	121	7.35	105	53	70.3333	0	0	7	4	22.6	0	24
281	61.9014	1	3	67	159	26.5	1	0	77	0	0	0	0	3	1	0	2	0	1	0	32	75	178	23.7	2	0	0	0	3	0.9	1.8	3.8	2.11	169	9143	1	0	172	7.1	104	70	81.3333	0	0	2	4	23.8	0	28
283	16.926	1	2	39	160	15.2	6	0	24	0	0	0	0	6	2	2	2	0	0	0	8	28	141	14.1	2	0	0	0	3	0.4	0.9	6.1	9.08	182	1372	1	0	187	7.31	75	38	50.3333	0	0	4	2	21.2	0	20
284	39.0192	0	2	46	153	19.4	3	0	17	0	0	8.2	7.3	4	2	1	1	0	1	0	10	40	143	19.6	2	0	0	0	2	0.5	1.4	1.8	1.88	171	#NULL!	1	0	326	7.12	120	70	86.6667	0	0	4	1	24.3	0	27
285	46.3288	0	3	57	161	22	1	0	108	0	0	0	0	6	2	2	2	1	1	0	48	70	158	28	2	0	0	1	2	0.5	2.4	0.9	0.54	153	1126	1	0	125	7.34	95	57	69.6667	0	0	2	1	21.1	0	21
287	58.6192	1	2	80	177	25.5	7	0	7	0	0	0	0	3	2	1	0	0	0	0	28	55	150	24.4	2	1	0	0	3	0.9	0.9	1.8	1.36	166	1389	1	1	132	7.31	101	48	65.6667	0	0	2	1	21.6	0	25
288	31.8164	1	2	65	173	21.7	1	0	20	0	0	0	0	3	1	1	1	0	0	0	28	55	150	24.4	2	1	0	0	3	0.9	0.9	1.8	1.36	166	1389	1	1	132	7.31	101	48	65.6667	0	0	2	1	22.2	0	24
292	25.2767	1	2	60	165	22	7	0	78	0	0	0	0	2	1	0	1	0	0	0	49	68	160	26.6	2	0	0	0	2	0.9	0.9	3.7	2.27	153	1180	1	0	240	7.14	89	59	69	0	0	1	1	23.7	0	30
295	59.7507	1	2	66	165	24.1	2	1	16	0	0	0	0	3	1	1	1	0	0	0	19	68	165	25	2	0	0	0	3	0.7	0.7	4.4	2.7	159	4724	1	0	149	7.33	100	70	80	0	0	1	1	22.4	0	38
296	41.1041	0	2	61	145	29	1	0	39	0	0	0	0	2	2	0	0	0	0	0	45	75	167	26.9	2	0	0	0	3	0.8	0.8	2.4	1.33	159	937	1	1	183	7.44	122	88	99.3333	0	0	10	1	26.1	0	35
297	36.5753	1	2	51	165	18.7	3	0	20	0	0	0	0	4	1	2	1	0	1	0	21	50	157	20.3	2	0	0	1	2	0.5	0.7	3.6	3	163	356	1	1	121	7.39	130	60	83.3333	0	0	7	1	23	0	25
300	37.6082	1	2	50	162	19.2	1	0	37	0	0	0	0	3	1	1	1	0	1	0	37	85	165	31.2	2	0	0	0	3	1.1	0.6	1.6	0.78	143	270	1	0	189	7.34	104	74	84	0	0	8	1	21.6	0	25
303	37.7534	1	2	42	158	17	1	0	96	0	0	0	0	3	1	2	0	0	1	0	51	80	168	28.3	2	0	0	0	3	1.1	1.4	2	1.04	160	6940	1	0	220	7.26	100	60	73.3333	0	0	5	1	28.5	0	30
309	29.9507	0	2	38	152	16.4	1	0	187	0	0	0	0	3	1	1	1	0	1	0	17	70	168	24.8	2	0	0	0	3	0.7	0.7	0.8	0.48	145	4029	1	1	161	7.3	97	76	83	0	0	1	1	22	0	27
310	53.1452	1	2	47	158	18.8	4	0	72	0	0	0	0	4	2	2	0	0	1	0	54	72	162	27.4	2	0	0	0	3	1.8	0.4	0.6	0.35	147	773	1	0	197	7.26	127	82	97	0	0	1	1	23.1	0	28
311	43.7342	1	2	80	158	31.8	1	0	50	0	0	0	0	4	2	2	0	0	0	0	46	80	175	26.1	2	0	0	0	3	1	0.7	2.6	1.35	142	2986	1	0	136	7.35	110	76	87.3333	0	0	6	1	24.2	0	26
312	49.0137	1	2	95	170	32.9	3	0	25	0	0	0	0	6	2	2	2	0	1	0	24	65	165	23.9	2	0	0	1	3	0.8	1.4	2.9	1.86	148	838	1	1	229	7.3	84	54	64	0	0	4	1	27	0	27
315	23.0575	1	2	92	180	28.4	1	0	12	0	0	0	0	4	2	1	1	0	1	0	46	65	163	24.6	2	0	0	0	3	1	0.9	1.8	1.15	181	#NULL!	1	0	142	7.35	104	76	85.3333	0	0	2	1	22.6	0	38
316	62.4493	1	2	82	171	28	2	1	65	0	0	0	0	3	2	1	0	0	0	0	46	65	163	24.6	2	0	0	0	3	1	0.9	1.8	1.15	181	#NULL!	1	0	142	7.35	104	76	85.3333	0	0	2	1	21.4	0	41
318	19.8822	0	2	44	160	17.2	1	0	22	0	0	0	0	4	1	2	1	0	1	0	4	20	110	16.5	2	0	0	1	3	0.6	0.9	3.8	7.92	157	11826	1	0	179	7.42	80	40	53.3333	0	0	4	4	22	0	32
319	61.2301	0	2	59	166	21.4	4	0	22	0	0	72.7	68	3	1	1	1	0	0	0	40	70	170	24.2	2	0	0	0	2	0.8	2	0.6	0.36	171	1406	1	0	225	7.31	105	66	79	0	0	1	1	25.1	0	28
320	46.4329	0	3	70	150	30.9	1	0	36	0	11	0	8.3	3	1	1	1	1	1	0	40	70	170	24.2	2	0	0	0	2	0.8	2	0.6	0.36	171	1406	1	0	225	7.31	105	66	79	0	0	1	1	24.2	0	35
321	36.3342	0	2	40	140	20.4	3	0	2	0	86.9	2.4	90.2	3	0	2	1	1	1	1	38	65	159	25.7	2	0	0	1	2	1.2	1.1	3.9	2.5	165	162	1	0	177	7.28	114	75	88	0	0	2	1	22.5	0	43
322	31.3342	1	2	80	173	26.9	6	0	55	0	0	0	0	4	2	1	1	0	0	0	20	60	165	22	2	0	0	0	3	1	1	2.4	1.67	176	#NULL!	0	0	200	7.4	100	57	71.3333	0	0	5	1	24.8	0	29
327	50.9014	1	2	82	175	26.8	1	0	201	0	0	0	0	3	1	2	0	0	1	0	17	50	155	20.8	2	0	0	0	3	0.9	1.3	3.8	3.17	153	1904	1	1	184	7.27	130	60	83.3333	0	0	1	1	23.3	0	30
328	52.8082	1	2	90	178	28.4	6	1	31	0	0	0	0	3	1	2	0	0	1	0	50	56	156	23	2	0	0	0	2	0.6	1.2	1.6	1.19	177	#NULL!	1	0	121	7.2	90	60	70	0	0	4	1	26.8	0	25
333	55.1205	0	2	80	150	35.7	2	1	59	0	0	0	0	3	0	1	2	0	1	0	12	34	140	17.3	2	0	0	0	2	0.8	0.5	3.3	4.04	191	57	1	0	78	7.32	97	49	65	0	0	8	1	24.1	0	25
334	56.7753	0	2	48	153	20.5	5	0	62	0	24	0	27.1	3	1	1	1	0	0	0	12	34	140	17.3	2	0	0	0	2	0.8	0.5	3.3	4.04	191	57	1	0	78	7.32	97	49	65	0	0	8	1	25.9	0	22
335	32.5123	0	2	41	153	17.5	1	0	17	0	0	0	0	3	2	1	0	0	0	0	23	70	150	31.1	2	0	0	0	3	2.5	1.1	0.6	0.36	144	4881	1	1	144	7.25	46	21	29.3333	0	0	1	4	24.3	0	21
336	41.3644	0	2	46	158	18.4	3	0	4	0	14.7	0	17.3	6	2	2	2	0	1	1	16	70	178	22.1	1	0	0	0	3	0.7	0.9	5.8	3.45	175	89	1	0	173	7.29	115	70	85	0	0	5	1	22.1	0	45
337	48.337	1	1	65	159	25.7	3	0	31	0	0	0	0	3	2	1	0	0	0	0	16	70	178	22.1	1	0	0	0	3	0.7	0.9	5.8	3.45	175	89	1	0	173	7.29	115	70	85	0	0	5	1	25.8	0	31
339	69.2822	1	2	69	161	26.6	2	1	18	0	0	0	0	3	1	1	1	0	1	0	24	65	160	25.4	2	0	0	0	3	0.7	1.7	5.9	3.78	188	81	1	0	189	7.38	110	60	76.6667	0	0	12	4	22.2	0	27
342	66.5836	1	2	77	167	27.6	5	0	24	0	0	0	0	3	2	1	0	0	1	0	21	65	165	23.9	2	0	0	0	3	1	1.6	1.9	1.22	157	5261	1	1	122	7.28	112	78	89.3333	0	0	2	1	21.4	0	40
343	51.0877	0	1	64	155	26.6	5	0	39	0	0	0	0	3	2	1	0	0	1	0	43	80	170	27.7	2	0	0	0	3	1.1	0.6	2.5	1.3	163	440	1	0	129	7.39	109	74	85.6667	0	0	3	4	23.8	0	34
344	65.6493	0	1	71	159	28.1	2	1	32	0	37.2	1.7	42.1	4	2	2	0	0	1	0	50	80	168	28.3	2	0	0	0	3	1.1	0.7	0.9	0.47	150	245	1	0	128	7.38	119	77	91	0	0	2	1	23.6	0	36
346	40.3123	1	2	65	155	27.1	3	0	29	0	0	0	0	3	1	1	1	0	1	0	34	73	160	28.5	1	0	0	0	2	0.7	4.9	2.2	1.26	147	#NULL!	1	0	340	7.24	107	76	86.3333	0	0	3	1	21.4	0	27
347	35.3479	0	2	70	163	26.2	5	0	45	0	0	45	45.8	3	2	0	1	1	0	0	34	73	160	28.5	1	0	0	0	2	0.7	4.9	2.2	1.26	147	#NULL!	1	0	340	7.24	107	76	86.3333	0	0	3	1	24	0	27
348	52.9945	0	2	73	168	25.9	4	0	11	0	0	0	0	4	1	2	1	0	0	0	34	80	165	29.4	2	0	0	0	3	0.9	0.6	1.8	0.94	148	39	1	0	246	7.42	111	83	92.3333	0	0	4	1	24.7	0	22
349	54.0411	0	2	39	151	17.1	1	0	127	0	0	0	0	4	1	2	1	0	1	0	34	80	165	29.4	2	0	0	0	3	0.9	0.6	1.8	0.94	148	39	1	0	246	7.42	111	83	92.3333	0	0	4	1	21.6	0	22
350	41.0192	0	2	58	159	23.1	3	0	18	0	10	0	10.4	4	2	1	1	0	1	0	28	80	175	26.1	2	0	0	0	3	0.7	0.8	0.4	0.21	149	#NULL!	1	0	114	7.38	121	67	85	0	0	2	1	23.8	0	36
352	33.9863	0	2	63	154	26.6	1	0	20	0	0	0	0	5	1	2	2	0	1	0	35	55	165	20.2	2	1	0	0	2	0.5	1.1	0.6	0.45	170	228	1	0	260	7.33	119	64	82.3333	0	0	3	1	24	0	66
353	39.0493	0	3	61	160	23.8	5	0	39	0	0	0	0	2	1	1	0	0	0	0	35	55	165	20.2	2	1	0	0	2	0.5	1.1	0.6	0.45	170	228	1	0	260	7.33	119	64	82.3333	0	0	3	1	22.9	0	23
357	49.9726	1	2	81	170	28	1	0	35	0	0	0	0	4	2	1	1	0	0	0	34	100	190	27.7	2	0	0	0	3	1.3	4.2	2	0.83	149	2796	1	1	158	7.27	106	62	76.6667	0	0	1	1	22.2	0	51
358	26.9233	0	2	46	156	18.9	3	0	27	0	0	0	0	5	2	2	1	0	1	0	24	65	160	25.4	2	0	0	0	3	0.8	0.9	1.2	0.77	150	352	1	0	123	7.45	99	59	72.3333	0	0	0	1	23.8	0	37
362	44.3068	1	2	67	165	24.6	1	0	49	0	0	0	0	2	1	1	0	0	1	0	31	50	155	20.8	3	0	0	0	3	1.1	1.6	5.7	4.75	187	6773	1	0	191	7.28	90	49	62.6667	0	0	3	1	27.8	0	23
363	51.2137	1	2	58	165	21.3	5	0	76	0	0	0	0	4	1	2	1	0	1	0	30	75	175	24.5	2	0	0	0	3	1.4	1.4	1.2	0.67	163	9536	1	0	266	7.33	72	42	52	0	0	1	1	22.6	0	27
365	32.2438	0	2	47.5	120	33	6	0	86	0	0	0	0	3	0	1	1	0	1	0	34	75	180	23.1	2	0	0	0	3	0.5	0.8	1.1	0.61	169	189	1	0	189	7.38	80	60	66.6667	0	0	6	1	25.5	0	33
368	35.263	1	2	59	170	20.4	3	0	183	0	0	0	0	4	2	2	0	0	1	0	34	75	167	26.9	2	0	0	0	3	1.3	2.1	1.3	0.72	151	668	1	0	610	7.42	117	75	89	0	0	5	1	25.7	0	47
370	26.3507	1	2	63	172	21.3	1	0	34	0	0	0	0	3	2	1	0	0	1	0	21	57	165	20.9	2	0	0	1	2	0.9	0.9	1.1	0.8	153	104	1	0	117	7.3	127	88	101	0	0	2	1	23.2	0	27
373	49.0877	1	3	110	188	31.1	1	0	23	0	0	0	0	3	2	1	0	0	1	0	30	70	170	24.2	2	0	0	0	3	1.1	1.1	0.8	0.48	159	#NULL!	1	0	395	7.32	88	63	71.3333	0	0	6	2	24.8	0	59
377	28.4192	0	2	45	154	19	1	0	21	0	0	0	0	3	1	1	1	0	1	0	30	67	170	23.2	2	0	0	0	3	1.6	2	1.3	0.81	153	951	1	1	190	7.37	134	87	102.667	0	0	2	1	23.8	0	9
378	48.4575	1	2	46	153	19.7	1	0	34	0	0	0	0	3	1	1	1	0	0	0	16	80	180	24.7	2	0	0	1	1	0.8	1.2	1.2	0.63	161	#NULL!	1	0	113	7.37	140	80	100	0	0	4	1	24.8	0	33
379	51.2438	1	2	62	161	23.9	2	1	55	0	44.8	0	46.7	3	2	1	0	0	0	0	20	65	168	23	2	0	0	0	3	0.8	0.9	2.4	1.54	171	1628	1	1	120	7.32	106	60	75.3333	0	0	3	1	24.9	0	39
380	49.011	0	2	90	175	29.4	5	0	16	0	34	0	31.8	6	2	2	2	0	0	0	35	85	175	27.8	2	2	0	0	3	1.4	0.8	1.2	0.59	149	885	1	0	197	7.37	110	75	86.6667	0	0	2	1	24.9	0	34
388	54.5151	0	2	78	154	32.9	2	1	20	0	0	0	0	4	1	1	2	0	1	0	23	75	160	29.3	1	0	0	0	3	0.7	0.7	1.3	0.72	143	226	0	0	194	7.31	119	72	87.6667	0	0	1	1	21.3	0	37
389	25.389	1	2	70	165	25.7	1	0	27	0	12.4	0	15.2	5	1	2	2	0	1	0	23	75	160	29.3	1	0	0	0	3	0.7	0.7	1.3	0.72	143	226	0	0	194	7.31	119	72	87.6667	0	0	1	1	24.1	0	50
390	33.7205	1	2	48	160	18.8	5	0	24	0	0	0	0	3	1	1	1	0	1	0	17	75	175	24.5	2	0	0	0	3	1	1.1	3.2	1.78	153	1404	1	1	362	7.29	94	47	62.6667	0	0	1	1	26.2	0	35
391	53.1781	1	2	91	164	33.8	2	1	34	0	0	0	0	3	1	2	0	0	0	0	17	75	175	24.5	2	0	0	0	3	1	1.1	3.2	1.78	153	1404	1	1	362	7.29	94	47	62.6667	0	0	1	1	23.1	0	36
392	63.6932	0	2	65	159	25.7	5	0	87	0	0	0	0	3	1	2	0	0	0	0	51	70	172	23.7	2	2	0	0	2	2.1	1	4.6	2.74	155	213	1	0	124	7.47	146	107	120	0	1	1	1	27.3	0	37
393	47.1205	1	2	56	158	22.4	1	0	49	0	0	24.2	24.2	2	0	1	1	0	1	0	21	75	170	26	2	0	0	0	3	1.4	1.3	1	0.56	160	670	1	1	236	7.13	114	70	84.6667	0	0	2	1	22.8	0	23
394	51.0411	1	2	62.5	158	25	2	1	34	0	8.8	0	10.6	3	1	1	1	0	0	0	21	75	170	26	2	0	0	0	3	1.4	1.3	1	0.56	160	670	1	1	236	7.13	114	70	84.6667	0	0	2	1	24	0	35
397	44.9534	0	2	86	156	35.3	2	1	24	0	0	0	0	5	1	2	2	0	1	0	21	75	180	23.1	2	0	0	0	3	1.5	1.4	1.7	0.94	149	1001	1	0	123	7.34	126	53	77.3333	0	0	1	1	24.9	0	55
399	65.926	1	2	58	172	19.6	4	0	121	0	0	0.4	0.4	3	2	1	0	0	0	0	29	90	165	33.1	2	0	0	0	3	0.8	2	1.4	0.65	164	2590	1	0	202	7.39	124	79	94	0	0	5	1	23.4	0	33
402	30.7918	1	2	80	170	27.7	1	0	60	0	0	0	0	3	1	2	0	0	0	0	39	69	172	23.3	2	0	0	0	3	1.1	1.1	2.8	1.69	153	250	1	0	183	7.37	140	80	100	0	0	2	1	24.7	0	33
403	57.7288	1	2	54.5	166	19.8	3	0	77	0	0	0	0	4	1	2	1	0	1	0	39	69	172	23.3	2	0	0	0	3	1.1	1.1	2.8	1.69	153	250	1	0	183	7.37	140	80	100	0	0	2	1	21.7	0	50
411	53.8027	1	2	57	157	23.1	2	1	37	0	0	0	0	3	2	1	0	0	0	0	48	75	175	24.5	2	0	0	1	1	1	1	2.2	1.22	177	260	1	0	264	7.39	104	63	76.6667	0	0	4	1	29.8	0	54
415	25.3562	0	1	35.5	155	14.8	1	0	34	0	48.9	0	51.5	3	1	1	1	0	1	0	7	19	122	12.8	2	0	0	0	1	0.4	0.4	2.3	5.04	158	3385	1	1	197	7.42	93	59	70.3333	0	0	9	1	22.4	0	34
416	36.3616	0	2	59	155	24.6	3	0	96	0	0	0	0	4	2	1	1	0	1	0	32	75	175	24.5	2	0	0	0	2	1	1.1	1.7	0.94	170	#NULL!	1	0	357	7.32	112	70	84	0	0	4	2	24	0	41
417	47.7671	1	3	56	162	21.3	4	0	14	0	0	0	0	6	2	2	2	0	1	0	32	75	175	24.5	2	0	0	0	2	1	1.1	1.7	0.94	170	#NULL!	1	0	357	7.32	112	70	84	0	0	4	2	23.2	0	51
425	51.2822	1	2	79	180	24.4	6	0	50	0	0	0	0	4	2	1	1	0	1	0	49	61	165	22.4	2	0	0	0	3	1.4	1.7	1	0.68	160	694	1	1	116	7.35	85	60	68.3333	0	0	1	1	24.3	0	37
426	38.589	1	2	71	178	22.4	1	0	23	0	0	0	0	2	0	1	1	0	0	0	22	70	170	24.2	2	0	0	0	3	1.3	1.3	1.9	1.13	158	37	1	0	118	7.13	110	67	81.3333	0	0	2	1	25.7	0	24
428	58.9068	0	2	57	155	23.7	5	0	88	0	0	0	0	3	2	1	0	0	1	0	52	52	160	20.3	2	2	0	0	2	0.8	0.8	2.8	2.24	164	777	1	0	134	7.35	90	40	56.6667	0	1	12	1	22.2	0	41
429	39.874	0	2	45	154	19	7	0	34	0	0	0	0	3	0	1	2	0	1	0	26	90	180	27.8	2	0	0	1	3	1.6	1.5	2.7	1.25	153	2430	1	1	209	7.29	121	71	87.6667	0	0	2	1	21	0	33
435	60.611	1	2	59	162	22.5	2	1	24	0	0	0	0	5	2	2	1	0	1	0	43	80	190	22.2	3	0	0	0	3	0.8	0.8	1.9	0.99	144	1890	1	0	146	7.36	125	80	95	0	0	10	1	23.9	0	32
437	20.8685	1	1	53.5	163	20.1	1	0	18	0	0	0	0	2	1	1	0	0	1	0	32	90	180	27.8	2	0	0	0	4	0.9	0.9	2.7	1.25	170	2619	1	0	160	7.39	110	60	76.6667	0	0	11	1	23.6	0	25
440	56.2877	0	2	46	155	19.1	3	0	11	0	0	0	0	3	1	0	2	0	0	0	19	80	160	31.2	2	0	0	0	3	0.8	0.4	4.7	2.45	163	1450	1	1	243	7.45	124	71	88.6667	0	0	9	1	21.8	0	30
442	49.2219	0	2	52	156	21.4	1	0	5	0	9	0	10.4	3	1	1	1	0	1	1	16	75	165	27.5	2	0	0	0	3	1	1.2	0.7	0.39	159	2008	1	1	187	7.38	82	39	53.3333	0	0	2	1	26.6	0	42
1	40.6904	1	2	63	160	24.6	1	0	7	0	0	0	0	5	2	2	1	0	1	1	17	58	162	22.1	2	0	0	0	3	0.7	1	1.8	1.29	151	856	1	0	181	7	80	40	53.3333	0	0	2	3	17.6	1	40
2	51.8932	1	2	85	167	30.5	2	1	34	0	71.3	3.9	77.1	5	1	2	2	0	1	0	17	58	162	22.1	2	0	0	0	3	0.7	1	1.8	1.29	151	856	1	0	181	7	80	40	53.3333	0	0	2	3	19.3	1	42
5	45.6247	1	2	73.5	190	20.4	3	0	60	0	0	0	0	5	2	2	1	0	0	0	34	55	154	23.2	2	0	0	1	1	0.5	0.7	1.7	1.29	176	#NULL!	0	0	94	7	93	61	71.6667	0	0	7	1	13.9	1	27
6	24.7068	1	2	58.5	172	19.8	1	0	24	0	0	0	0	5	1	2	2	0	1	0	38	65	158	26	1	0	0	0	2	0.8	0.8	1.8	1.15	175	233	1	0	160	7	105	67	79.6667	0	0	10	1	20.4	1	36
8	35.0986	0	2	76	156	31.2	1	0	49	0	75.3	81.1	95.8	4	1	2	1	1	1	1	39	60	158	24	2	0	0	0	2	0.6	1.2	1.7	1.18	156	#NULL!	1	0	190	7	120	80	93.3333	0	0	2	1	16.3	1	54
12	61.7315	0	2	69	160	27	5	0	96	0	97.1	45.8	100	4	1	2	1	1	1	0	44	80	170	27.7	2	0	0	0	3	0.8	1.3	1.5	0.78	149	55781	1	0	219	7	165	97	119.667	0	0	0	1	20.4	1	47
13	55.6932	0	2	53	157	21.5	2	1	48	0	9	0.4	10.6	3	1	1	1	0	0	0	44	80	170	27.7	2	0	0	0	3	0.8	1.3	1.5	0.78	149	55781	1	0	219	7	165	97	119.667	0	0	0	1	18.4	1	34
16	47.5479	0	2	66	162	25.1	3	0	24	0	39	45	46.1	2	0	1	1	0	0	0	28	75	170	26	2	0	0	0	3	0.6	1.3	1.4	0.78	143	104	1	0	184	7	97	76	83	0	0	1	1	17.2	1	24
17	25.0658	0	2	56	152	24.2	1	0	17	0	0	0	0	2	1	1	0	0	1	0	22	75	160	29.3	2	0	0	0	3	0.8	1.4	1.3	0.72	160	4324	1	0	198	7	111	72	85	0	0	5	2	18.4	1	32
20	28.5178	0	3	51	154	21.5	6	1	180	0	73	38	94.9	5	2	1	2	0	1	1	42	74	160	28.9	2	0	0	0	2	0.9	0.6	2.3	1.3	174	44	1	0	189	7	106	51	69.3333	0	0	19	1	20.1	1	50
23	63.3671	1	2	94	165	34.5	1	0	47	0	0	0	0	4	1	1	2	0	1	0	20	65	164	24.2	1	0	0	0	3	1	1.6	1.2	0.77	170	3651	1	0	116	7	110	60	76.6667	0	0	3	1	19.8	1	42
24	51.4	0	2	45.6	151	20	2	1	19	0	76.6	25.4	70	5	2	2	1	1	1	0	33	85	180	26.2	1	0	0	0	3	0.7	0.7	3.3	1.62	140	506	1	0	106	7	120	70	86.6667	0	0	10	1	16.8	1	31
27	51.0137	0	3	48	148	21.9	1	0	48	0	69.2	0	73.8	3	0	1	2	0	1	0	17	55	165	20.2	2	0	0	1	3	0.9	0.7	3.9	2.95	153	1485	1	0	192	7	110	80	90	0	0	0	1	13.5	1	33
28	60.6466	1	1	57.5	156	23.6	5	0	54	0	10	0	10.1	3	1	1	1	1	1	0	17	55	165	20.2	2	0	0	1	3	0.9	0.7	3.9	2.95	153	1485	1	0	192	7	110	80	90	0	0	0	1	17.8	1	85
30	40.0685	1	2	57	165	20.9	3	0	24	0	78.9	0.6	83.6	2	2	0	0	0	0	1	20	65	165	23.9	2	0	0	1	3	0.8	1.4	1.7	1.09	177	10128	1	0	131	7	80	40	53.3333	0	0	2	1	16.4	1	35
32	27.6356	0	2	48	160	18.8	3	0	20	0	0	0	0	5	2	1	2	0	1	0	11	35	143	17.1	1	0	0	1	1	1.4	0.9	1.8	2.14	144	1235	1	0	173	7	88	50	62.6667	0	0	0	1	15.1	1	20
39	57.8219	1	2	67	169	23.5	4	0	45	0	0	0	0	4	1	2	1	0	0	0	63	58	168	20.5	2	2	0	0	2	1.2	0.9	3	2.16	167	35	1	0	245	7	97	67	77	0	1	4	1	16.1	1	25
40	28.2575	1	2	72	172	24.3	6	0	32	0	0	0	0	5	2	2	1	0	0	0	19	80	175	26.1	1	0	0	0	3	1.2	1	2.1	1.09	152	14070	1	0	230	7	123	69	87	0	0	5	2	19.5	1	30
44	44.0192	1	2	81	163	30.5	5	0	36	0	0	0	0	3	1	2	0	0	0	0	30	90	180	27.8	2	0	0	0	3	0.6	0.7	0.7	0.32	149	268	1	0	165	7	115	76	89	0	0	7	1	15.4	1	#NULL!
48	48.0932	1	2	76	178	24	4	0	28	0	0	0	0	3	2	1	0	0	0	0	46	75	174	24.8	2	2	0	0	2	1.1	1	1.9	1.06	156	347	1	0	243	7	126	85	98.6667	0	0	1	1	17.8	1	35
49	37.4959	1	2	102	166	37	1	0	28	0	21.6	0	25.6	4	1	2	1	0	0	0	20	70	160	27.3	1	0	0	1	1	0.9	0.9	1.6	0.95	156	1548	1	0	203	7	128	81	96.6667	0	0	5	1	17.4	1	29
50	41.3123	1	2	58	165	21.3	3	0	84	0	0	0	0	4	2	0	2	0	1	0	26	65	167	23.3	2	0	0	0	3	0.9	0.9	2.4	1.54	162	3161	1	0	210	7	122	72	88.6667	0	0	1	1	17	1	#NULL!
51	45.9123	0	2	58.5	158	23.4	1	0	2	0	0	0	0	4	2	1	1	0	0	0	26	65	167	23.3	2	0	0	0	3	0.9	0.9	2.4	1.54	162	3161	1	0	210	7	122	72	88.6667	0	0	1	1	19.3	1	29
53	35.5644	0	2	45.5	163	17.1	1	0	192	0	80.4	0	80.9	3	2	0	1	0	1	0	28	50	160	19.5	2	0	0	0	2	0.7	0.5	3.4	2.83	157	53	1	0	140	7	111	77	88.3333	0	0	0	1	15.9	1	25
54	49.3205	0	3	52	164	19.3	1	0	228	0	21.3	22.7	41	6	2	2	2	0	1	0	21	65	160	25.4	2	0	0	0	3	1	1	1.3	0.83	155	148	1	0	95	7	87	42	57	0	0	1	1	12.6	1	25
55	54.7781	1	2	66	163	24.8	2	1	33	0	0	0	0	2	1	1	0	0	0	0	21	65	160	25.4	2	0	0	0	3	1	1	1.3	0.83	155	148	1	0	95	7	87	42	57	0	0	1	1	15.8	1	21
56	45.8438	1	2	72.5	177	23.1	1	0	108	0	0	0	0	2	0	1	1	0	1	0	35	75	165	27.5	2	0	0	0	3	1	1.2	1.9	1.06	164	1512	1	0	174	7	90	60	70	0	0	1	2	17.5	1	25
57	16.6219	0	2	36	151	15.8	1	0	9	0	0	0	0	6	2	2	2	0	0	0	2	14	92	16.5	1	0	0	1	1	0.3	0.3	4.9	14.58	148	#NULL!	1	0	134	7	81	49	59.6667	0	0	4	1	11.8	1	24
60	48.5096	1	2	64	160	25	1	0	96	0	0	0	0	2	1	1	0	0	1	0	41	70	165	25.7	2	0	0	1	4	1.1	0.9	2.1	1.25	143	#NULL!	1	1	153	7	110	80	90	0	0	1	1	20	1	34
61	52.2904	0	2	77	149	34.7	2	1	63	0	0	0	0	3	2	1	0	0	1	1	20	85	172	28.7	2	0	0	1	3	1.1	0.7	1	0.49	146	95	0	0	150	7	110	58	75.3333	0	0	1	1	16.6	1	35
66	51.2384	0	2	63	159	24.9	4	0	8	0	0	0	0	4	1	2	1	0	0	0	40	75	156	30.8	2	0	0	0	3	0.6	0.7	2.4	1.33	184	631	1	0	78	7	125	70	88.3333	0	0	8	1	17.2	1	37
67	32.8493	0	2	65	159	25.7	3	0	10	0	8.6	0	10.5	4	2	1	1	0	1	0	40	75	156	30.8	2	0	0	0	3	0.6	0.7	2.4	1.33	184	631	1	0	78	7	125	70	88.3333	0	0	8	1	17.8	1	40
68	66.5945	0	2	54	154	22.8	4	0	24	0	83.9	28.7	91.7	2	0	1	1	1	1	1	25	75	165	27.5	2	0	0	0	3	2	1	2.8	1.56	172	3283	1	0	185	7	130	80	96.6667	0	0	3	1	17.8	1	39
70	66.4411	1	3	62	168	22	6	0	84	0	8.4	0.3	9.6	4	0	2	2	0	1	1	42	78	174	25.8	2	0	0	0	3	1	1.5	2.7	1.44	148	4241	1	0	156	7	120	81	94	0	0	7	1	20.8	1	24
71	65.5479	1	2	75	162	28.6	2	1	32	0	0	0	0	4	1	2	1	0	1	0	44	100	180	30.9	2	2	0	0	2	0.8	1.6	1.6	0.67	167	154	1	0	371	7	111	80	90.3333	0	0	1	1	20	1	88
72	63.3781	1	1	73.5	164	27.3	6	0	18	0	0	0	0	4	1	2	1	0	0	0	22	90	180	27.8	2	0	0	0	4	0.8	0.9	1.1	0.51	161	#NULL!	0	0	101	7	110	53	72	0	0	1	1	19.1	1	50
75	31.2658	0	2	55.5	158	22.2	1	0	20	0	15.6	0	18.4	4	2	1	1	0	1	0	45	85	170	29.4	2	0	0	0	2	0.8	0.7	4.7	2.3	166	185	1	0	188	7	111	58	75.6667	0	0	15	1	20.5	1	31
78	16.8959	0	2	39	157	15.8	3	0	14	0	0	0	0	4	1	2	1	0	1	0	16	70	160	27.3	2	0	0	1	1	0.7	0.9	1.4	0.83	166	8629	1	0	190	7	91	55	67	0	0	2	2	18.3	1	55
79	18.2301	0	2	57	154	24	6	0	14	0	0	0	0	5	2	2	1	0	1	0	16	70	160	27.3	2	0	0	1	1	0.7	0.9	1.4	0.83	166	8629	1	0	190	7	91	55	67	0	0	2	2	20.7	1	28
81	67.4137	0	2	75	160	29.3	2	1	58	0	0	3	3.9	5	2	1	2	0	0	0	46	65	153	27.8	2	2	0	0	2	0.7	0.6	2.1	1.35	145	88	1	0	161	7	128	85	99.3333	0	0	35	1	19.9	1	75
82	45.8466	1	2	78	165	28.7	2	1	26	0	25.5	0	27.3	4	1	1	2	0	1	0	46	65	153	27.8	2	2	0	0	2	0.7	0.6	2.1	1.35	145	88	1	0	161	7	128	85	99.3333	0	0	35	1	17.3	1	35
87	58.7342	1	2	57.5	160	22.5	7	0	78	0	1.7	0	2	5	1	2	2	0	1	0	19	75	160	29.3	2	0	0	0	3	0.9	0.9	2.4	1.33	153	12305	1	0	147	7	140	80	100	0	0	3	1	12.4	1	37
89	39.9589	0	3	47	145	22.4	1	0	180	0	90	26	95.8	5	2	2	1	1	1	1	47	60	160	23.4	2	0	0	0	3	0.8	1.2	2.4	1.67	156	3062	1	0	161	7	110	80	90	0	0	0	1	17.8	1	30
90	26.1342	1	2	53	164	19.7	6	0	120	0	0	0	0	2	1	0	1	0	0	0	46	72	167	25.8	2	0	0	0	3	1	1.2	3.4	1.97	155	1284	1	0	184	7	140	100	113.333	0	0	2	1	18.8	1	25
92	56.8904	1	2	95	178	30	2	1	6	0	0	0	0	4	1	2	1	0	0	0	53	85	165	31.2	2	1	0	0	2	0.7	0.6	1	0.49	160	#NULL!	1	0	303	7	113	68	83	0	1	9	2	19	1	68
94	32.6822	0	2	43.4	156	17.8	1	0	36	0	0	0	0	0	0	0	0	0	1	0	22	55	150	24.4	2	0	0	0	3	0.5	0.8	4.7	3.56	159	146	1	1	220	7	94	48	63.3333	0	0	2	1	12.9	1	26
97	37.9068	0	2	53.2	160	20.8	1	0	24	0	43.5	79.7	87.8	4	2	2	0	0	1	0	34	65	175	21.2	2	0	0	1	2	0.8	0.7	0.4	0.26	155	#NULL!	1	1	132	7	130	67	88	0	0	4	1	17.6	1	33
102	55.8055	1	2	69	164	25.7	1	0	17	0	0	0	0	4	1	2	1	0	1	0	21	65	170	22.5	2	0	0	0	3	1.2	1.6	2.2	1.41	154	2608	1	1	91	7.39	128	85	99.3333	0	0	2	1	20.8	1	45
104	41.2932	1	2	61	162	23.2	1	0	22	0	0	0	0	4	2	2	0	0	1	0	27	100	185	29.2	2	0	0	0	3	2	1	1	0.42	143	607	1	0	133	7.41	152	94	113.333	0	0	5	1	16.4	1	21
106	46.5973	1	2	51	160	19.9	1	0	68	0	0	0	0	3	1	1	1	0	1	0	22	90	171	30.8	1	0	0	0	3	1.8	0.8	3	1.39	167	848	1	0	131	7.42	114	69	84	0	0	7	1	19.3	1	24
108	47.9397	0	2	50	149	22.5	3	0	96	0	21	1	33.4	3	1	1	1	0	1	0	51	68	150	30.2	2	0	0	0	2	0.9	0.7	1.8	1.1	159	980	1	0	238	7.35	115	62	79.6667	0	0	3	1	14.9	1	48
109	54.9041	1	2	71	168	25.2	3	0	1	0	0	0	0	3	2	0	1	0	0	0	51	68	150	30.2	2	0	0	0	2	0.9	0.7	1.8	1.1	159	980	1	0	238	7.35	115	62	79.6667	0	0	3	1	18.3	1	34
112	50.3151	1	2	49	165	18	1	1	204	0	0	0	0	3	1	1	1	0	1	0	44	70	170	24.2	2	0	0	0	3	1.6	0.9	2.9	1.73	176	4024	1	0	204	7.33	110	80	90	0	0	2	1	18.8	1	48
113	51.274	1	3	65	167	23.3	5	0	126	0	0	0	0	3	1	1	1	0	1	0	44	70	170	24.2	2	0	0	0	3	1.6	0.9	2.9	1.73	176	4024	1	0	204	7.33	110	80	90	0	0	2	1	13.8	1	32
114	37.7288	0	1	64	162	24.4	3	0	8	0	86.9	29.9	92.4	0	0	0	0	0	0	0	26	90	162	34.3	2	0	0	0	3	0.9	0.8	7	3.24	163	#NULL!	1	0	277	7.35	123	71	88.3333	0	0	7	1	15.9	1	83
116	51.863	1	2	57	163	21.5	3	0	19	0	0	0	0	4	2	2	0	0	0	0	37	90	170	31.1	2	1	0	0	3	1	2.3	1.9	0.88	157	1172	1	1	156	7.4	137	97	110.333	0	0	3	1	18.4	1	44
117	41.5863	0	2	76	165	27.9	3	0	56	0	18	0	20.2	5	2	2	1	0	1	0	32	60	170	20.8	2	0	0	0	4	0.5	0.4	4.6	3.19	177	#NULL!	0	0	166	7.4	101	66	77.6667	0	0	8	1	17	1	37
118	61.8	1	2	58	156	23.8	2	1	12	0	0	0	0	5	1	2	2	0	1	0	32	65	170	22.5	2	0	0	0	4	0.5	0.4	4.2	2.69	177	#NULL!	0	0	166	7.4	101	66	77.6667	0	0	8	1	19.5	1	65
119	52.1644	1	2	75	175	24.5	2	1	17	0	0	0	0	2	1	1	0	0	1	0	42	70	168	24.8	1	0	0	0	2	0.8	1.1	4.6	2.74	170	316	1	0	150	7.58	117	72	87	0	0	3	1	14.6	1	27
120	54.0849	0	2	58	148	26.5	3	0	156	0	0	0	0	2	0	2	0	0	0	0	27	72	180	22.2	2	0	0	0	3	0.6	2.5	1.9	1.1	172	#NULL!	1	0	84	7.2	117	53	74.3333	0	0	6	2	14	1	35
121	23.5096	1	2	64	172	21.6	3	0	33	0	0	0	0	4	2	1	1	0	0	0	23	90	175	29.4	2	0	0	0	3	2.5	2.5	0.8	0.37	146	13352	1	1	200	7.06	111	49	69.6667	0	0	2	1	19.5	1	35
129	66.5342	0	2	34	153	14.5	4	0	131	0	0	0	0	3	2	0	1	0	1	0	23	85	170	29.4	1	0	0	0	3	1.3	0.8	1	0.49	147	#NULL!	1	0	173	7.36	116	65	82	0	0	1	1	15.8	1	38
136	60.9479	0	2	68	165	25	2	1	18	0	0	0	0	4	1	2	1	0	0	0	50	60	165	22	2	0	0	0	2	0.6	1.5	1	0.69	141	1891	1	1	150	7.19	92	53	66	0	0	7	1	17.6	1	53
137	22.6247	1	2	41	145	19.5	7	0	61	0	0	0	0	5	2	1	2	0	1	0	44	70	175	22.9	2	0	0	0	3	1.3	2.1	2.7	1.61	166	10686	1	0	276	7.3	127	87	100.333	0	0	5	1	16.8	1	90
139	72.8521	0	2	66	148	30.1	2	1	36	0	0	0	0	2	1	0	1	0	1	0	22	90	183	26.9	2	0	0	0	3	1.2	1.3	3.1	1.44	171	420	1	0	226	7.42	100	63	75.3333	0	0	1	1	20.6	1	44
142	44.9233	0	1	42	149	18.9	7	0	21	0	81.4	24.2	86	3	1	1	1	0	1	0	19	80	170	27.7	2	0	0	0	3	1	0.7	1.7	0.89	146	340	0	0	120	7.45	110	60	76.6667	0	0	7	1	20	1	32
143	41.863	1	2	68	169	23.8	3	0	22	0	0	0	0	3	2	1	0	0	0	0	18	80	175	26.1	2	0	0	0	3	0.7	1	1	0.52	169	3317	1	1	341	7.34	130	80	96.6667	0	0	9	1	17.2	1	24
148	52.3096	0	2	84	163	31.6	4	0	36	0	0	0	0	3	1	1	1	0	1	0	42	75	170	26	2	1	1	0	2	2.2	1	1.1	0.61	179	94	1	0	291	7.43	107	67	80.3333	0	0	2	1	18.2	1	37
151	31.4027	1	2	39	154	16.4	3	0	156	0	81.5	0.6	87.6	4	1	2	1	1	1	1	32	76	182	22.9	3	0	0	0	3	0.7	0.9	1.8	0.99	178	#NULL!	1	0	171	7.33	130	60	83.3333	0	0	1	1	15.5	1	25
152	47.9041	1	2	85	166	30.8	2	1	86	0	0	0	0	3	1	1	1	0	1	0	40	90	160	35.2	2	0	0	1	1	1.6	1.2	0.8	0.37	168	517	1	0	314	7.38	105	61	75.6667	0	0	9	1	15.3	1	54
156	20.4548	0	2	64	162	24.4	3	0	140	0	92.9	44.7	98	5	1	2	2	0	1	1	38	80	175	26.1	2	0	0	0	2	0.5	1.2	1	0.52	174	#NULL!	1	0	158	7.35	90	57	68	0	0	1	1	19.4	1	51
158	46.2904	0	2	50	151	21.9	5	0	244	0	67	0	29.3	3	1	2	0	1	1	1	29	55	155	22.9	2	0	0	0	3	0.4	0.5	4.6	3.48	165	526	1	0	167	7.46	99	72	81	0	0	4	1	20.2	1	50
160	49.263	1	2	95	170	32.9	3	0	35	0	0	0	0	3	1	2	0	0	0	0	44	75	175	24.5	2	0	0	0	3	1	1	2.5	1.39	149	424	1	1	151	7.29	102	70	80.6667	0	0	1	1	18.3	1	37
165	65.7178	1	2	77	171	26.3	4	0	10	0	0	0	0	4	2	2	0	0	1	0	36	80	170	27.7	2	0	0	0	3	1.9	1.6	2	1.04	156	3396	1	0	132	7.42	125	80	95	0	0	1	1	15	1	28
170	32.9288	0	2	81	160	31.6	7	0	24	0	0	0	0	3	1	1	1	0	1	0	51	65	162	24.8	2	0	0	0	3	0.6	1.4	2.9	1.86	181	#NULL!	1	0	118	7.31	110	60	76.6667	0	0	2	2	19.9	1	55
172	60.0274	1	1	60	161	23.1	6	0	39	0	0	0	0	4	0	2	2	0	1	0	55	70	165	25.7	2	1	0	0	2	0.4	0.3	1.6	0.95	165	63	1	1	330	7.35	103	64	77	0	1	10	1	19.3	1	24
174	17.6658	0	2	41	156	16.8	1	0	24	0	0	0	0	4	1	1	2	0	0	0	16	70	180	21.6	1	0	0	0	3	1	1.4	1.7	1.01	156	1489	1	0	122	7.42	139	84	102.333	0	0	3	1	19.3	1	37
177	39.0493	0	2	57	149	25.7	6	0	30	0	0	0	0	2	1	1	0	0	1	0	44	75	165	27.5	2	0	0	0	3	1.5	1.5	1.3	0.72	165	19528	1	0	280	7.22	153	81	105	0	0	1	1	18.9	1	35
180	48.9945	0	2	65	150	28.9	2	1	28	0	0	0	0	6	2	2	2	0	1	0	18	95	180	29.3	2	0	0	0	3	1.1	0.5	0.7	0.31	156	1002	1	0	103	7.27	100	70	80	0	0	2	1	20.9	1	35
181	41.8795	1	2	73.5	167	26.4	1	0	27	0	0	0	0	5	2	2	1	0	0	0	49	60	150	26.7	2	0	0	1	3	0.5	0.7	3.3	2.29	185	259	1	0	152	7.41	104	69	80.6667	0	0	2	1	16.9	1	34
182	36.0849	0	2	51	147	23.6	3	0	14	0	93	0.7	85.8	6	2	2	2	1	1	1	49	60	150	26.7	2	0	0	1	3	0.5	0.7	3.3	2.29	185	259	1	0	152	7.41	104	69	80.6667	0	0	2	1	19.8	1	54
183	43.0192	0	3	62	160	24.2	3	0	60	0	21.3	0	50.5	3	2	1	0	0	1	0	29	57	167	20.4	2	0	0	0	2	0.9	1.1	2.5	1.83	149	#NULL!	1	0	140	7.49	110	69	82.6667	0	0	1	1	14.3	1	34
185	29.4384	0	3	48	166	17.4	1	0	36	0	0	15.9	14.6	4	1	2	1	0	0	0	10	38	149	17.1	1	0	0	0	3	0.7	0.8	1.6	1.75	170	52	1	0	302	7.23	120	64	82.6667	0	0	4	1	20.4	1	43
186	17.9973	1	2	81	175	26.4	3	0	16	0	0	0	0	6	2	2	2	0	0	0	10	38	149	17.1	1	0	0	0	3	0.7	0.8	1.6	1.75	170	52	1	0	302	7.23	120	64	82.6667	0	0	4	1	17.1	1	38
188	49.9562	1	1	85	182	25.7	3	0	2	0	0	0	0	2	1	0	1	0	0	0	46	55	155	22.9	2	2	0	0	2	0.5	0.9	2.3	1.74	172	239	1	0	223	7.3	98	70	79.3333	0	0	1	1	19.6	1	25
191	30.1178	0	1	96	174	31.7	1	0	14	0	0	0	0	3	1	1	1	0	0	0	20	85	175	27.8	2	0	0	0	3	0.7	1	0.5	0.25	149	8183	1	0	153	7.45	120	80	93.3333	0	0	5	1	20.2	1	40
195	51.7562	0	2	70	164	26	5	0	9	0	10	0	10.4	4	2	1	1	0	0	0	23	70	170	24.2	2	0	0	0	3	1	0.6	1.7	1.01	132	147	1	0	72	7.34	126	57	80	0	0	10	1	15.9	1	45
198	44.326	1	2	77	175	25.1	4	0	32	0	0	0	0	2	2	0	0	0	0	0	14	60	160	23.4	2	0	0	0	3	1.7	0.9	1.5	1.04	188	1411	1	0	221	7.35	90	60	70	0	0	8	2	20.8	1	45
201	37.926	1	2	56	168	19.8	3	0	26	0	0	0	0	4	1	1	2	0	0	0	24	80	170	27.7	2	0	0	0	3	1.4	1.3	4.7	2.45	168	1616	1	0	502	7.38	113	76	88.3333	0	0	9	1	13.6	1	26
202	54.3205	1	2	82	161	31.6	1	0	12	0	0	0	0	6	2	2	2	0	0	0	24	80	170	27.7	2	0	0	0	3	1.4	1.3	4.7	2.45	168	1616	1	0	502	7.38	113	76	88.3333	0	0	9	1	14	1	28
206	63.6055	1	2	60	162	22.9	2	1	46	0	0	26	24	4	2	1	1	0	0	0	59	75	170	26	2	2	0	0	2	0.8	1.2	1.1	0.61	174	838	1	0	110	7.46	168	80	109.333	0	1	1	1	16.2	1	29
207	33.3753	1	2	68	176	22	1	0	20	0	0	0	0	4	2	2	0	0	1	0	42	80	170	27.7	2	0	0	0	3	0.9	1.5	2.2	1.15	161	1468	1	0	165	7.34	75	42	53	0	0	8	2	17.5	1	52
209	31.8055	1	2	86	173	28.7	3	0	9	0	0	0	0	3	1	1	1	0	0	0	46	85	170	29.4	2	0	0	0	3	3.1	1.6	2.2	1.08	159	5058	1	0	205	7.47	124	62	82.6667	0	0	2	2	17.9	1	34
213	49.274	1	3	74	155	30.8	5	0	75	0	0	0	0	4	1	2	1	0	1	0	38	95	180	29.3	2	0	0	0	3	1.5	2.3	2.3	1.01	157	4126	1	0	275	7.37	116	54	74.6667	0	0	1	1	20.7	1	45
214	20.7616	0	2	62	158	24.8	3	0	22	0	0	0	0	4	2	1	1	0	1	1	50	70	162	26.7	2	1	0	0	3	0.5	0.5	2.5	1.49	169	#NULL!	1	0	188	7.44	106	64	78	0	0	9	2	18.6	1	35
215	45.9726	1	2	58	160	22.7	1	0	72	0	22.7	0	26.9	2	0	1	1	0	1	0	50	70	162	26.7	2	1	0	0	3	0.5	0.5	2.5	1.49	169	#NULL!	1	0	188	7.44	106	64	78	0	0	9	2	18	1	23
217	61.9918	1	2	117	183	34.9	2	1	29	1	1.7	0	1.9	1	0	1	0	0	0	0	49	80	170	27.7	2	0	0	0	3	2	1.6	2.2	1.15	159	13161	1	0	240	7.27	87	57	67	0	0	2	1	20.1	1	30
218	39.4959	0	3	80	182	24.2	1	0	56	0	0	0	0	4	1	2	1	0	0	0	25	65	161	25.1	2	0	0	1	3	1.1	1.1	1.8	1.15	156	6998	1	0	171	7.23	122	79	93.3333	0	0	3	1	19.5	1	26
219	30.589	0	2	51	151	22.4	1	0	105	0	0	3.2	3.9	1	0	1	0	0	1	0	25	65	161	25.1	2	0	0	1	3	1.1	1.1	1.8	1.15	156	6998	1	0	171	7.23	122	79	93.3333	0	0	3	1	20.7	1	53
220	48.2548	1	2	65	170	22.5	1	0	25	0	11.2	0	11.3	3	1	2	0	0	0	0	28	80	190	22.2	2	0	0	0	3	1.1	3.6	1.2	0.63	168	702	1	1	103	7.27	111	70	83.6667	0	0	3	1	20.8	1	34
223	55.8356	0	2	61	162	23.2	4	0	62	0	0	0	0	4	2	1	1	0	1	0	21	85	175	27.8	2	0	0	0	3	1	1.8	3.2	1.57	201	898	1	0	188	7.28	105	58	73.6667	0	0	2	1	16.8	1	31
224	37.5288	0	2	47	154	19.8	3	0	96	0	85.4	0	89.9	5	1	2	2	1	1	1	35	80	170	27.7	2	0	0	0	3	1.2	1.2	3.6	1.88	150	3399	1	0	167	7.2	120	70	86.6667	0	0	1	1	13.1	1	40
226	39.0575	1	2	58	178	18.3	3	0	52	0	25.4	0	29.6	5	2	2	1	0	1	0	34	45	150	20	2	0	0	0	2	0.9	0.7	1.4	1.3	141	#NULL!	1	0	189	7.47	114	81	92	0	0	3	1	15.3	1	32
227	49.7918	0	2	71	166	25.8	3	0	36	0	0	35.7	38.1	4	1	2	1	0	1	1	22	80	170	27.7	1	0	0	0	3	2.1	0.7	3.4	1.77	168	1156	1	0	206	7.32	90	54	66	0	0	2	1	17.6	1	40
229	33.8986	1	2	50	158	19.8	1	0	84	0	0	0	0	2	1	1	0	0	1	0	28	75	165	27.5	1	0	0	0	3	0.9	0.8	0.9	0.5	181	2720	1	0	175	7.3	115	63	80.3333	0	0	3	2	17.9	1	40
231	17.9616	0	2	40	140	20.4	6	0	51	0	0	0	0	6	2	2	2	0	1	0	3	12	96	13	2	0	0	0	3	0.6	0.4	4.5	15.63	168	161	1	0	248	7.19	97	58	71	0	0	6	1	14.1	1	23
232	16.1096	0	2	42	148	19.4	3	0	60	0	0	0	0	5	2	1	2	0	1	0	3	12	96	13	2	0	0	0	3	0.6	0.4	4.5	15.63	168	161	1	0	248	7.19	97	58	71	0	0	6	1	14.1	1	27
234	33.5973	0	3	52	159	20.6	2	1	15	0	0	0	0	3	1	0	2	0	0	0	29	90	180	27.8	2	0	0	1	3	0.9	1.2	0.7	0.32	151	190	1	1	156	7.35	141	86	104.333	0	0	2	2	14.8	1	24
238	53.726	1	1	93	170	32.2	2	1	34	0	0	0	0	4	2	1	1	0	0	0	38	65	165	23.9	2	0	0	0	3	0.6	0.7	3.7	2.37	164	347	1	0	417	7.34	112	65	80.6667	0	0	2	1	18.9	1	35
241	62.3151	0	2	54	158	21.8	4	0	54	0	0	0	0	4	0	2	2	0	1	0	26	65	170	22.5	2	0	0	0	2	0.7	1.1	2.1	1.35	162	1664	1	0	266	7.13	118	86	96.6667	0	0	3	2	14.8	1	27
242	52.2055	1	2	77	178	24.3	3	0	17	0	0	0	0	3	2	1	0	0	1	0	22	80	175	26.1	2	0	0	0	3	0.6	1	0.9	0.47	155	#NULL!	1	0	174	7.36	80	54	62.6667	0	0	3	1	17.3	1	31
243	31.7781	1	2	85	162	32.4	1	0	129	0	0	0	0	5	2	2	1	0	1	0	17	50	150	22.2	1	0	0	0	2	0.6	0.6	4.1	3.42	145	336	1	0	151	7.08	107	75	85.6667	0	0	2	2	19.7	1	26
244	61.6849	0	2	58	152	25.1	5	0	27	0	0	0	0	4	1	2	1	0	1	0	51	65	160	25.4	2	0	0	0	2	0.7	1.7	1.4	0.9	166	1208	1	0	190	7.2	120	76	90.6667	0	1	4	1	17.7	1	32
247	44.7781	1	3	67	175	21.9	3	0	172	0	0	0	0	4	1	2	1	0	0	0	26	80	170	27.7	1	0	0	0	3	1.3	0.6	3.3	1.72	151	202	1	1	196	7.42	112	78	89.3333	0	0	7	4	19.2	1	23
248	17.474	0	3	50	155	20.8	1	0	16	0	0	0	0	3	1	1	1	0	1	0	14	65	165	23.9	2	0	0	1	3	0.9	0.9	2.8	1.79	162	1410	1	0	116	7.21	113	70	84.3333	0	0	1	2	18.9	1	45
253	52.1178	1	2	62	160	24.4	1	0	121	0	0	0	0	4	2	1	1	0	1	0	33	70	165	25.7	2	0	0	1	1	1.2	0.6	2	1.19	158	1408	1	0	222	7.46	139	82	101	0	0	8	1	20.5	1	23
255	69.2712	1	2	82	164	30.5	2	1	25	0	0	0	0	3	1	0	2	0	1	0	52	70	168	24.8	2	1	0	0	2	0.7	1.5	1.5	0.89	181	14	1	0	363	7.29	126	77	93.3333	0	1	10	1	19.5	1	29
256	30.4932	0	2	76	158	30.4	3	0	140	0	0	0	0	3	2	1	0	0	1	0	35	72	165	26.4	2	1	0	0	2	0.5	1.8	1.2	0.69	153	#NULL!	1	0	235	7.19	155	118	130.333	0	0	4	2	19.8	1	27
257	30.4055	0	2	53	147	24.5	3	0	31	0	19.6	22.7	22.7	4	2	1	1	1	0	0	33	70	175	22.9	2	0	0	0	3	0.5	1	1.6	0.95	134	#NULL!	1	0	145	7.43	156	105	122	0	0	7	2	13.8	1	35
258	36.0411	1	2	84	172	28.4	5	0	44	0	0	0	0	5	2	1	2	0	0	0	19	78	178	24.6	2	0	0	0	3	3.4	1.7	4.9	2.62	172	1071	1	0	265	7.36	114	73	86.6667	0	0	2	4	17.2	1	27
259	43.9945	0	2	72	158	28.6	3	0	26	0	78.8	65.4	93.9	3	2	0	1	0	1	0	51	75	178	23.7	2	0	0	0	3	0.9	1	1.5	0.83	155	260	1	0	133	7.33	112	81	91.3333	0	0	3	2	19.8	1	26
260	62.3014	1	2	59	162	22.5	5	0	32	0	0	0	0	3	1	1	1	0	1	0	37	69	170	23.9	2	0	0	0	3	0.7	0.7	2.1	1.27	154	261	1	0	252	7.27	127	82	97	0	0	1	2	17.6	1	20
261	38.8767	1	2	79	166	28.8	3	0	267	0	0	0	0	3	1	1	1	0	1	0	37	69	170	23.9	2	0	0	0	3	0.7	0.7	2.1	1.27	154	261	1	0	252	7.27	127	82	97	0	0	1	2	16.6	1	30
262	47.4082	1	1	78	176	25.2	4	0	4	0	0	0	0	4	2	2	0	0	0	0	26	75	175	24.5	2	0	0	0	3	1.8	1.4	1.4	0.78	155	9089	1	0	120	7.18	90	45	60	0	0	2	1	14.9	1	27
267	20.9178	0	2	68	160	26.8	5	0	25	0	0	0	0	0	0	0	0	0	1	0	17	90	170	31.1	2	0	0	0	3	1.2	1.1	0.8	0.37	142	4274	1	1	180	7.26	159	93	115	0	0	2	1	17	1	63
268	60.3781	1	2	60	163	22.6	5	0	49	0	0	0	0	3	2	1	0	0	1	0	50	70	170	24.2	2	0	0	0	3	1.7	1.4	3.8	2.26	181	2695	1	0	343	7.26	124	80	94.6667	0	0	1	1	17.8	1	53
270	41.2795	1	2	48	164	18	1	0	54	0	0	0	0	3	1	1	1	0	1	0	20	82	162	31.2	2	0	0	0	2	0.9	0.7	3.1	1.58	155	61	1	0	83	7.3	126	72	90	0	0	3	1	20.7	1	30
273	29.9479	0	2	66	154	27.6	3	0	84	0	0	0	0	3	1	1	1	0	1	0	21	75	180	23.1	2	0	0	0	3	1.4	1.4	2	1.11	156	820	1	1	156	7.45	90	50	63.3333	0	0	2	2	20.3	1	30
274	16.8082	0	2	46	156	19.1	3	0	17	0	0	0	0	4	1	2	1	0	1	0	15	65	170	22.5	2	0	0	0	3	1	0.9	1.7	1.09	167	796	1	0	175	7.23	114	76	88.6667	0	0	1	1	18.1	1	24
275	54.4137	1	2	91	172	30.8	2	1	37	0	0	0	0	3	2	1	0	0	1	0	48	75	170	26	1	0	0	0	3	0.7	0.8	3.3	1.83	164	5202	1	0	144	7.4	100	63	75.3333	0	0	5	1	18.8	1	33
276	34.6575	0	2	71	158	28.4	3	0	39	0	0	0	0	2	0	2	0	0	1	0	24	74	170	25.6	2	0	0	0	3	0.9	0.9	3.6	2.03	168	2968	1	0	150	7.33	94	47	62.6667	0	0	10	4	14.6	1	35
277	46.1699	0	2	64	152	27.7	1	0	28	0	0	0	0	4	2	2	0	0	1	0	24	74	170	25.6	2	0	0	0	3	0.9	0.9	3.6	2.03	168	2968	1	0	150	7.33	94	47	62.6667	0	0	10	4	18.8	1	24
279	57.4493	0	2	64	150	28.4	3	0	15	0	0.4	0	0.2	5	2	1	2	0	0	0	19	70	165	25.7	2	0	0	0	3	1	1.2	0.8	0.48	151	5995	1	0	121	7.35	105	53	70.3333	0	0	7	4	20.4	1	29
282	71.1726	0	2	59	142	29.3	2	1	44	0	0	0	0	4	1	2	1	0	0	0	24	80	165	29.4	2	0	0	1	4	1.4	1.6	3	1.56	172	715	1	0	180	7.26	146	84	104.667	0	0	4	4	12	1	23
286	58.8027	0	2	60	158	23.8	5	0	12	0	0	0	0	6	2	2	2	0	1	0	48	70	158	28	2	0	0	1	2	0.5	2.4	0.9	0.54	153	1126	1	0	125	7.34	95	57	69.6667	0	0	2	1	13.6	1	28
289	62.211	1	1	82	168	29.1	2	1	28	0	0	0	0	4	0	2	2	0	0	0	35	85	185	24.8	2	0	0	0	3	0.9	1.7	0.4	0.2	176	1892	1	0	198	7.3	120	70	86.6667	0	0	3	4	17.5	1	30
290	51.8712	1	2	70	163	26.2	5	0	22	0	17.6	0	19.9	4	2	1	1	0	0	0	33	68	156	27.9	2	0	0	1	2	1.1	1	2.4	1.47	177	#NULL!	1	0	154	7.09	100	60	73.3333	0	0	9	1	20.6	1	32
291	27.8767	0	3	44	154	18.6	3	0	40	0	0	0	0	3	2	0	1	0	1	0	12	28	142	13.9	2	0	0	0	4	0.4	0.8	7.4	11.01	211	301	1	0	153	7.24	67	34	45	0	0	4	1	16	1	28
293	27.3973	0	2	64	149	28.6	1	0	22	0	0	0	0	2	1	0	1	0	0	0	49	68	160	26.6	2	0	0	0	2	0.9	0.9	3.7	2.27	153	1180	1	0	240	7.14	89	59	69	0	0	1	1	18.4	1	33
294	40.9178	1	3	62	170	21.5	1	0	36	0	0	0	0	4	1	2	1	0	1	0	21	70	170	24.2	2	0	0	1	1	1.4	1.1	0.4	0.24	164	265	1	1	177	7.36	140	90	106.667	0	0	12	1	19.8	1	33
298	25.4658	0	2	41	131	23.9	1	0	48	0	42.2	0	46.1	3	1	1	1	0	1	0	21	50	157	20.3	2	0	0	1	2	0.5	0.7	3.6	3	163	356	1	1	121	7.39	130	60	83.3333	0	0	7	1	19.8	1	35
299	23.7233	1	2	50	160	19.5	7	0	21	0	0	0	0	3	1	1	1	0	1	0	37	85	165	31.2	2	0	0	0	3	1.1	0.6	1.6	0.78	143	270	1	0	189	7.34	104	74	84	0	0	8	1	12.8	1	24
301	16.7288	0	2	42	158	16.8	6	0	11	0	95	85	99.6	4	2	2	0	1	1	1	17	65	155	27.1	2	0	0	0	3	1	0.8	1.6	1.03	154	593	1	0	238	7.38	90	45	60	0	0	2	1	14	1	24
302	18.1918	0	2	44	150	19.3	3	0	68	0	0	0	0	5	2	2	1	0	1	0	17	65	155	27.1	2	0	0	0	3	1	0.8	1.6	1.03	154	593	1	0	238	7.38	90	45	60	0	0	2	1	15.5	1	34
304	21.8192	1	2	53	160	20.6	7	0	19	0	0	0	0	2	1	1	0	0	1	0	19	80	175	26.1	2	0	0	0	3	1	1	0.9	0.47	155	9989	0	0	290	7.35	123	68	86.3333	0	0	3	1	16.6	1	30
305	35.6247	0	2	58	152	25.1	1	0	212	0	0	0	0	3	2	0	1	0	1	0	19	80	175	26.1	2	0	0	0	3	1	1	0.9	0.47	155	9989	0	0	290	7.35	123	68	86.3333	0	0	3	1	19.2	1	27
306	62.2466	1	2	92	176	29.5	2	1	40	0	0	0	0	4	1	2	1	0	0	0	39	80	175	26.1	2	0	0	0	2	0.8	1	1.7	0.89	160	136	1	0	202	7.4	105	55	71.6667	0	0	3	1	19.2	1	29
307	64.1014	1	2	56	164	20.6	2	1	43	0	0	0	0	2	1	0	0	0	1	0	39	80	175	26.1	2	0	0	0	2	0.8	1	1.7	0.89	160	136	1	0	202	7.4	105	55	71.6667	0	0	3	1	18.3	1	55
308	28.5808	0	3	66	157	26.7	1	0	9	0	0	0	0	3	1	1	1	0	0	0	17	70	168	24.8	2	0	0	0	3	0.7	0.7	0.8	0.48	145	4029	1	1	161	7.3	97	76	83	0	0	1	1	18	1	35
313	40.011	0	2	60	142	30	3	0	36	0	31.8	0	28.8	5	1	2	2	0	1	1	48	70	160	27.3	2	0	0	0	3	0.6	0.6	0.7	0.42	154	54	1	0	104	7.42	130	80	96.6667	0	0	4	4	19.6	1	30
314	33.5096	0	2	50	156	20.3	1	0	126	0	8	0	9.6	5	2	2	1	0	0	0	48	70	160	27.3	2	0	0	0	3	0.6	0.6	0.7	0.42	154	54	1	0	104	7.42	130	80	96.6667	0	0	4	4	20.1	1	42
317	54.3507	1	2	76	168	27.1	2	1	37	0	0	0	0	3	1	1	1	0	0	0	48	90	160	35.2	2	0	0	0	2	0.7	0.7	2.8	1.3	165	240	1	0	151	7.23	88	63	71.3333	0	0	1	1	15.3	1	33
323	22.7205	1	2	85	174	28.1	1	0	21	0	0	0	0	4	1	1	1	0	1	0	17	70	160	27.3	2	0	0	0	4	0.8	2.2	1.3	0.77	171	602	1	0	238	7.22	128	78	94.6667	0	0	8	1	14.8	1	45
324	49.6932	1	1	70	159	27.5	1	0	42	0	5.4	0	5.4	4	1	1	2	0	0	0	38	70	150	31.1	2	0	0	0	3	0.7	0.7	2.1	1.25	167	125	1	0	205	7.32	131	84	99.6667	0	0	3	1	18.6	1	30
325	73.0164	0	2	71	160	27.7	5	0	29	0	0	0	0	4	2	2	0	0	0	0	38	70	150	31.1	2	0	0	0	3	0.7	0.7	2.1	1.25	167	125	1	0	205	7.32	131	84	99.6667	0	0	3	1	16.1	1	38
326	20.2	1	2	59	170	20.3	3	0	12	0	0	0	0	2	1	1	0	0	1	0	34	90	180	27.8	3	0	0	0	3	1.1	1.7	0.3	0.14	136	2002	1	0	206	7.35	128	67	87.3333	0	0	1	1	18.3	1	24
329	48.7425	1	2	78	175	25.5	4	0	41	0	0	0	0	2	2	0	0	0	0	0	32	54	155	22.5	1	0	0	0	1	0.6	0.6	2.8	2.16	140	499	1	0	197	7.37	118	79	92	0	0	8	1	17	1	26
330	26.5945	1	2	60	156	24.7	3	0	48	0	0	0	0	3	2	0	1	0	1	0	22	75	170	26	2	0	0	0	3	1.7	0.9	2.6	1.44	167	4479	1	0	124	7.25	127	82	97	0	0	3	1	20	1	40
331	46.6329	0	2	62	152	26.8	3	1	13	0	1.1	0	0.9	2	1	0	1	0	1	0	22	75	170	26	2	0	0	0	3	1.7	0.9	2.6	1.44	167	4479	1	0	124	7.25	127	82	97	0	0	3	1	15.8	1	45
332	24.2986	0	2	48	151	21.1	6	0	43	0	0	0	0	6	2	2	2	0	1	0	18	55	170	19	2	0	0	0	3	1.3	1.3	0.8	0.61	157	1003	1	1	150	7.37	113	71	85	0	0	1	1	17.2	1	30
338	40.8301	1	2	95	172	32.1	3	0	21	0	0	0	0	2	2	0	0	0	0	0	39	80	178	25.2	2	0	0	0	3	1	2.8	0.7	0.36	164	2491	1	0	115	7.29	111	63	79	0	0	2	1	18.1	1	36
340	56.3945	1	2	86	168	30.5	4	0	16	0	0	0	0	2	0	1	1	0	0	0	24	65	160	25.4	2	0	0	0	3	0.7	1.7	5.9	3.78	168	81	1	0	189	7.38	110	60	76.6667	0	0	12	4	17.9	1	30
341	69.2795	0	1	67	150	29.8	3	0	10	0	15.6	0	16.3	2	2	0	0	0	0	0	21	65	165	23.9	2	0	0	0	3	1	1.6	1.9	1.22	157	5261	1	1	122	7.28	112	78	89.3333	0	0	2	1	17.2	1	30
345	48.5397	1	1	92	174	30.2	4	0	57	0	0	0	0	4	2	2	0	0	1	0	50	80	168	28.3	2	0	0	0	3	1.1	0.7	0.9	0.47	150	245	1	0	128	7.38	119	77	91	0	0	2	1	19.5	1	27
351	38.1562	1	2	91	180	28.1	1	0	26	0	0	0	0	3	2	1	0	0	1	0	28	80	175	26.1	2	0	0	0	3	0.7	0.8	0.4	0.21	149	#NULL!	1	0	114	7.38	121	67	85	0	0	2	1	20.5	1	23
354	34.8247	1	2	70	175	22.9	3	0	14	0	43.2	0	48.7	3	2	0	1	0	1	0	30	70	170	24.2	2	0	0	0	3	0.9	0.9	2	1.19	142	987	1	0	130	7.14	149	100	116.333	0	0	1	1	18.3	1	45
355	50.0575	1	2	102	167	36.4	2	1	35	0	0	0	0	6	2	2	2	0	1	0	47	75	170	26	2	0	0	0	3	0.8	1.8	1.5	0.83	157	80	1	1	187	7.3	98	65	76	0	0	11	1	15.7	1	28
356	38.8438	1	2	69	160	27	5	0	30	0	0	0	0	3	2	1	0	0	1	0	21	70	170	24.2	2	0	0	1	1	1.2	1.5	1	0.6	157	#NULL!	1	0	174	7.38	120	70	86.6667	0	0	4	1	13.2	1	37
359	59.4164	1	2	58	155	24.1	3	0	103	0	23.8	0	25.5	4	2	1	1	0	1	1	24	65	160	25.4	2	0	0	0	3	0.8	0.9	1.2	0.77	150	352	1	0	123	7.45	99	59	72.3333	0	0	0	1	19.6	1	36
360	63.411	1	2	68	166	24.8	3	0	40	0	0	0	0	4	2	1	1	0	1	0	36	71	158	28.4	2	0	0	0	3	0.9	1.2	1	0.59	154	1986	1	0	226	7.29	96	67	76.6667	0	0	2	1	19	1	35
361	47.8219	0	2	72	166	26.1	1	0	23	0	0	0	0	3	1	1	1	0	0	0	38	80	170	27.7	2	0	0	0	3	0.6	1	0.9	0.47	160	3144	1	0	160	7.34	100	60	73.3333	0	0	6	1	20.6	1	42
364	34.6575	0	2	74.5	165	27.4	3	0	34	0	0	0	0	2	0	1	1	0	0	0	34	75	180	23.1	2	0	0	0	3	0.5	0.8	1.1	0.61	169	189	1	0	189	7.38	80	60	66.6667	0	0	6	1	12.9	1	28
366	67.3918	1	2	65	167	23.3	2	1	24	0	0	0	0	3	2	0	1	0	0	0	20	90	150	40	2	0	0	0	3	0.9	1.3	1.2	0.56	139	244	1	0	135	7.35	100	66	77.3333	0	0	1	1	16.5	1	22
367	54.6575	1	2	44	152	19	3	0	74	0	0	0	0	4	2	2	0	0	0	0	20	63	160	24.6	1	0	0	0	3	1.7	2	0.9	0.6	158	1539	1	1	128	7.52	90	60	70	0	0	2	1	20.9	1	39
369	28.3178	1	2	81.5	178	25.7	3	0	14	0	0	0	0	2	1	1	0	0	0	0	21	57	165	20.9	2	0	0	1	2	0.9	0.9	1.1	0.8	153	104	1	0	117	7.3	127	88	101	0	0	2	1	19.6	1	26
371	59.0849	0	2	38.5	158	15.4	1	0	68	0	53.6	24.7	53.6	3	1	2	0	0	0	0	24	80	167	28.7	2	0	0	1	3	0.9	0.7	0.9	0.47	151	501	1	0	189	7.36	107	73	84.3333	0	0	5	1	17.2	1	23
372	17.7863	0	3	51	153	21.8	1	0	10	0	0	0	0	3	1	1	1	0	1	0	16	60	170	20.8	1	0	0	0	3	1.8	1.1	1.9	1.32	144	11501	1	1	128	7.31	91	54	66.3333	0	0	1	1	20.2	1	44
374	35.6658	0	1	53	153	22.6	3	0	88	0	66.9	21.5	71.7	6	2	2	2	0	1	1	43	68	175	22.2	3	0	0	0	2	1	0.8	1.2	0.74	169	#NULL!	1	0	125	7.38	92	61	71.3333	0	0	3	1	19	1	32
375	68.8192	1	2	78	165	28.7	1	0	39	0	0	0	0	4	2	2	0	0	0	0	37	50	150	22.2	2	0	0	0	3	0.5	1.3	2.2	1.83	176	346	1	0	159	7.24	131	49	76.3333	0	0	3	1	16.4	1	28
376	22.9151	0	1	43	152	18.6	3	0	14	0	1.8	0	1.9	3	1	1	1	0	1	0	29	75	180	23.1	2	0	0	0	3	0.8	1.2	3.1	1.72	155	163	1	0	113	7.4	93	54	67	0	0	8	2	15.7	1	31
381	43.3534	1	2	86	165	31.6	3	0	13	0	2	0	2	3	1	2	0	0	0	0	20	75	170	26	2	0	0	0	3	1.1	1	3.5	1.94	152	802	1	0	135	7.37	102	54	70	0	0	0	2	10.3	1	10
382	39.2274	1	3	54	165	19.8	1	0	267	0	0	0	0	2	0	1	1	0	1	0	20	75	170	26	2	0	0	0	3	1.1	1	3.5	1.94	152	802	1	0	135	7.37	102	54	70	0	0	0	2	16.3	1	30
383	55.6192	1	2	61	165	22.4	2	1	43	0	0	0	0	4	1	1	2	0	1	0	44	85	165	31.2	2	1	0	0	2	1.1	0.7	1	0.49	151	#NULL!	1	0	116	7.32	90	60	70	0	0	1	1	17.9	1	23
384	68.8247	1	2	55	158	22	5	0	11	1	0	0	0	4	1	2	1	0	0	0	55	50	150	22.2	3	0	0	0	2	0.5	0.5	3.5	2.92	161	1157	1	0	187	7.41	98	56	70	0	0	15	1	16.7	1	15
385	26.0932	0	2	49	149	22.1	1	0	11	0	0	0	0	4	2	2	0	0	1	0	28	90	175	29.4	1	0	0	0	3	1.2	1.2	1.6	0.74	178	1539	1	0	192	7.42	102	65	77.3333	0	0	8	2	18.1	1	35
386	55.2603	1	2	91	172	30.8	2	1	20	0	0	0	0	1	1	0	0	0	1	0	45	78	170	27	2	0	0	0	3	1.1	1.9	0.6	0.32	153	23000	1	1	173	7.32	137	75	95.6667	0	0	3	1	17.7	1	25
387	29.6712	0	1	52.6	169	18.4	3	0	7	0	62	0	65	5	2	2	1	0	1	0	25	70	180	21.6	2	0	0	0	3	1.2	4.2	0.8	0.48	189	4216	1	1	175	7.23	125	53	77	0	0	4	1	18	1	27
395	54.2712	1	2	47	165	17.3	3	0	36	0	57	0	61.6	6	2	2	2	0	1	0	23	75	170	26	2	0	0	0	3	1.2	2	1.3	0.72	183	495	1	0	165	7.37	115	83	93.6667	0	0	5	1	18.3	1	20
396	26.2137	1	3	66	165	24.2	3	0	152	0	17.7	0	21.2	3	1	1	1	0	1	0	21	75	180	23.1	2	0	0	0	3	1.5	1.4	1.7	0.94	149	1001	1	0	123	7.34	126	53	77.3333	0	0	1	1	18	1	48
398	49.3616	1	2	91	168	32.2	2	1	25	0	0	0	0	2	1	1	0	0	1	0	29	90	165	33.1	2	0	0	0	3	0.8	2	1.4	0.65	164	2590	1	0	202	7.39	124	79	94	0	0	5	1	19	1	38
400	68.5726	0	2	73	160	28.5	2	1	12	0	0	45.4	46.5	4	2	1	1	0	0	0	40	65	160	25.4	1	1	0	0	2	0.7	1	1.4	0.9	156	457	1	0	233	7.23	114	75	88	0	0	11	1	16.7	1	58
401	47.3836	1	2	86	169	30.1	5	0	40	0	0	0	0	3	1	1	1	0	0	0	35	65	154	27.4	2	0	0	1	3	1	1.3	1	0.64	142	963	1	0	304	7.29	116	73	87.3333	0	0	2	1	18.9	1	29
404	73.1288	0	2	65.5	158	26.2	5	0	58	0	64	37.4	74.8	1	1	0	0	0	1	0	18	85	180	26.2	2	0	0	0	3	1.1	1.1	1.3	0.64	146	6872	1	0	143	7.36	110	70	83.3333	0	0	2	1	20.2	1	36
405	47.4356	0	2	72	162	27.4	2	1	58	0	1.4	0	10.4	2	1	1	0	0	1	0	40	80	168	28.3	2	0	0	0	3	1.6	1.1	2.1	1.09	155	1817	1	0	395	7	110	70	83.3333	0	0	10	1	20.8	1	38
406	54.1753	1	2	71	170	24.6	1	0	61	0	0	0	0	4	1	1	2	0	0	0	64	60	150	26.7	2	0	0	0	3	0.8	0.8	2.8	1.94	138	1011	1	0	198	7.39	104	67	79.3333	0	1	2	1	19	1	46
407	22.9151	0	2	70.5	160	27.5	1	0	42	0	0	0	0	4	2	2	0	0	1	0	19	75	170	26	2	0	0	0	3	1.8	1.3	2.7	1.5	132	2884	1	0	222	7.33	118	78	91.3333	0	0	3	1	19	1	34
408	26.2027	1	2	77.5	171	26.5	1	0	13	0	0	0	0	3	2	0	1	0	0	0	19	75	170	26	2	0	0	0	3	1.8	1.3	2.7	1.5	132	2884	1	0	222	7.33	118	78	91.3333	0	0	3	1	16.2	1	24
409	52.2904	0	2	54.5	150	24.2	3	0	73	0	6.9	0	2.7	4	1	1	2	0	1	0	45	98	175	32	2	0	0	1	1	1.2	1	0.7	0.3	141	477	1	0	187	7.42	100	51	67.3333	0	0	2	1	14.2	1	46
410	52.4521	1	2	65	170	22.5	2	1	26	0	0	0	0	2	0	1	1	0	0	0	20	70	167	25.1	2	0	0	0	3	0.8	1.8	1	0.6	161	2500	1	0	165	7.34	120	70	86.6667	0	0	10	1	20.6	1	38
412	27.5918	0	2	53	162	20.2	3	0	50	0	0	0	0	5	2	2	1	0	1	0	28	73	180	22.5	2	0	0	0	3	0.9	1.4	4.6	2.63	143	102	1	0	129	7.36	103	67	79	0	0	8	1	20.1	1	30
413	23.6384	1	2	75	169	26.3	1	0	26	0	0	0	0	4	2	2	0	0	0	0	28	73	180	22.5	2	0	0	0	3	0.9	1.4	4.6	2.63	143	102	1	0	129	7.36	103	67	79	0	0	8	1	19	1	42
414	16.1096	1	2	28	135	15.4	3	0	51	0	0	0	0	4	1	2	1	0	0	0	7	19	122	12.8	2	0	0	0	1	0.4	0.4	2.3	5.04	158	3385	1	1	197	7.42	93	59	70.3333	0	0	9	1	19.1	1	30
418	50.6055	0	2	89	147	41.2	2	1	18	0	0	0	0	5	1	2	2	0	0	0	21	74	164	27.5	1	0	0	0	3	1.1	1.2	2.8	1.58	189	141	1	0	303	7.32	90	37	54.6667	0	0	2	1	19	1	32
419	60.6986	0	2	65.8	157	26.7	2	1	48	0	4.5	0	5.6	6	2	2	2	0	0	0	21	74	164	27.5	1	0	0	0	3	1.1	1	2.8	1.58	180	141	1	0	303	7.32	90	37	54.6667	0	0	2	1	12	1	33
420	18.4329	0	1	51.6	152	22.3	6	0	18	0	0	0	0	6	2	2	2	0	0	1	22	65	163	24.5	2	0	0	0	3	0.6	0.7	5.2	3.33	160	197	1	0	121	7.3	97	57	70.3333	0	0	7	1	14.1	1	43
421	29.0986	0	2	49	154	20.7	1	0	120	0	0	0	0	4	2	1	1	0	1	0	37	70	170	24.2	1	0	0	0	3	0.8	0.8	4.9	2.92	180	7600	1	0	168	7.35	80	64	69.3333	0	0	1	2	20.2	1	32
422	58.7425	0	2	68	146	31.9	2	1	24	0	0	88.4	87.9	4	2	2	1	0	1	0	37	70	170	24.2	1	0	0	0	3	0.8	0.8	4.9	2.92	180	7600	1	0	168	7.35	80	64	69.3333	0	0	1	2	16.5	1	49
423	57.6521	0	2	72	154	30.4	5	0	55	0	0	0	0	5	2	2	1	0	0	0	16	44	143	21.5	2	0	0	0	2	0.5	0.9	2.5	2.37	180	212	1	0	304	7.3	124	92	102.667	0	0	4	2	13.6	1	41
424	66.8164	1	2	81	162	30.9	2	1	36	0	0	0	0	5	1	2	2	0	1	0	16	44	143	21.5	2	0	0	0	2	0.5	0.9	2.5	2.37	180	212	1	0	304	7.3	124	92	102.667	0	0	4	2	17.1	1	36
427	33.2137	1	2	72	175	23.5	1	0	22	0	0	0	0	5	2	1	2	0	0	0	22	85	170	29.4	2	0	0	0	3	1.3	1.1	0.3	0.15	190	3335	1	1	290	7.35	93	48	63	0	0	8	1	18.1	1	35
430	45.5452	1	2	85.5	176	27.6	4	0	206	0	91.8	21.6	94.7	5	1	2	2	0	0	1	17	75	165	27.5	2	0	0	0	3	1.1	1.6	1.7	0.94	199	1424	1	0	203	7.31	129	79	95.6667	0	0	3	1	15	1	33
431	58.8137	1	1	83	176	26.8	2	1	32	0	0	0	0	4	2	2	0	0	0	0	17	75	165	27.5	2	0	0	0	3	1.1	1.6	1.7	0.94	199	1424	1	0	203	7.31	129	79	95.6667	0	0	3	1	18.7	1	27
432	62.6767	0	2	64	153	27.3	5	0	48	0	0	3	23.4	6	2	2	2	0	0	0	53	49	155	20.4	2	2	0	0	2	0.8	0.7	2.4	2.04	156	2278	1	1	218	7.33	114	77	89.3333	0	1	2	1	20.2	1	33
433	22.0521	1	2	63.5	162	24.2	7	0	30	0	0	0	0	4	1	2	1	0	0	0	27	80	170	27.7	2	0	0	0	3	0.9	1.1	0.9	0.47	189	15468	1	1	234	7.27	140	90	106.667	0	0	5	1	19.9	1	29
434	36.4219	0	2	70.5	160	27.5	3	0	57	0	0	0	0	6	2	2	2	0	0	0	43	80	190	22.2	3	0	0	0	3	0.8	0.8	1.9	0.99	144	1890	1	0	146	7.36	125	80	95	0	0	10	1	20	1	31
436	36.3589	1	2	61	163	23	1	0	39	0	0	0	0	5	2	2	1	0	1	0	49	66	165	24.2	2	2	0	0	2	0.9	0.8	1.4	0.88	142	141	1	0	159	7.39	74	33	46.6667	0	0	1	1	20.1	1	40
438	49.6986	1	2	73	176	23.6	2	1	25	0	0	0	0	6	2	2	2	0	1	0	32	90	180	27.8	2	0	0	0	4	0.9	0.9	2.7	1.25	170	2619	1	0	160	7.39	110	60	76.6667	0	0	11	1	17.2	1	37
439	59.5205	1	2	60	175	19.6	5	0	46	0	0	0	0	3	1	2	0	0	0	0	42	75	175	24.5	2	0	0	0	3	1.4	2.1	1.4	0.78	200	952	1	0	227	7.35	#NULL!	60	#NULL!	0	0	1	1	20.2	1	42
441	54.9315	1	2	74	173	24.7	1	0	42	0	0	0	0	2	1	0	1	0	1	0	19	80	160	31.2	2	0	0	0	3	0.8	0.4	4.7	2.45	163	1450	1	1	243	7.45	124	71	88.6667	0	0	9	1	17.3	1	43
443	69.7178	0	2	64	156	26.3	5	0	35	0	0	0	0	5	2	2	1	0	0	0	19	70	170	24.2	2	0	0	0	3	0.8	1.6	2.2	1.31	167	1471	1	0	151	7.36	111	61	77.6667	0	0	1	1	18.2	1	27
[truncated: 12 more columns]
